# Supplementary material for: Poly[[(μ2-benzene-1,4-dicarboxyl­ato-κ4 O 1,O 1′:O 4,O 4′)(μ2-di-4-pyridyldiazene-κ2 N 1:N 1′)cobalt(II)] N,N-dimethyl­formamide disolvate hemihydrate]
Source: Acta Crystallogr Sect E Struct Rep Online. 2009 Aug 8;65(Pt 9):m1035–6. doi: 10.1107/S1600536809030189 (PMC2969999; doi:10.1107/S1600536809030189)
Supplement: Supplementary file 1 [file e-65-m1035-sup1.cif]

##############################################################################
###                                                                        ###
###        Electronic paper (Acta Crystallographica Section E)             ###
###                                                                        ###
##############################################################################
#                                                                            #
# This CIF contains the data in a paper accepted for publication in Acta     #
# Crystallographica Section E. It conforms to the requirements of Notes      #
# for Authors for Section E, and has been peer reviewed under the auspices   #
# of the IUCr Commission on Journals.                                        #
#                                                                            #
# Full details of the Crystallographic Information File format               #
# are given in the paper "The Crystallographic Information File (CIF):       #
# a New Standard Archive File for Crystallography" by S. R. Hall, F. H.      #
# Allen and I. D. Brown [Acta Cryst. (1991), A47, 655-685].                  #
#                                                                            #
# The current version of the core CIF dictionary is obtainable from          #
# ftp://ftp.iucr.org/pub/cif_core.dic. The current version number is 2.4.    #
#                                                                            #
# Software is freely available for graphical display of the structure(s) in  #
# this CIF.  For information consult the CIF home page http://www.iucr.org/  #
# cif/home.html                                                              #
#                                                                            #
# This file may be used for bona fide research purposes within the           #
# scientific community so long as proper attribution is given to the journal # 
# article from which it was obtained.                                        #
#                                                                            #
##############################################################################
                                             
data_I
_audit_creation_method     SHELXL-97
_chemical_name_systematic
;
Poly[[(\m~2~-benzene-1,4-dicarboxylato-
\k^4^<i>O</i>^1^,<i>O</i>^1'^:<i>O</i>^4^,<i>O</i>^4'^)(\m~2~-di-4-
pyridyldiazene-\k^2^<i>N</i>^1^:<i>N</i>^1'^)cobalt(II)]
<i>N</i>,<i>N</i>-dimethylformamide disolvate hemihydrate]
;
_chemical_name_common     ?
_chemical_formula_moiety     'C18 H12 Co N4 O4, 2(C3 H7 N O), 0.5(H2 O1)'
_chemical_formula_sum     'C24 H27 Co1 N6 O6.5'
_chemical_formula_iupac     '[Co (C8 H4 O4) (C10 H8 N4)], 2C3 H7 N O, 0.5H2 O'
_chemical_formula_weight     562.45
_chemical_melting_point     ?
_symmetry_cell_setting     'orthorhombic'
_symmetry_space_group_name_H-M     'F d d 2'
_symmetry_space_group_name_Hall     'F 2 -2d'
loop_
    _symmetry_equiv_pos_as_xyz
    'x, y, z'
    '-x, -y, z'
    '-x+1/4, y+1/4, z+1/4'
    'x+1/4, -y+1/4, z+1/4'
    'x, y+1/2, z+1/2'
    '-x, -y+1/2, z+1/2'
    '-x+1/4, y+3/4, z+3/4'
    'x+1/4, -y+3/4, z+3/4'
    'x+1/2, y, z+1/2'
    '-x+1/2, -y, z+1/2'
    '-x+3/4, y+1/4, z+3/4'
    'x+3/4, -y+1/4, z+3/4'
    'x+1/2, y+1/2, z'
    '-x+1/2, -y+1/2, z'
    '-x+3/4, y+3/4, z+1/4'
    'x+3/4, -y+3/4, z+1/4'
_cell_length_a     32.441(4)
_cell_length_b     34.138(4)
_cell_length_c     10.1972(12)
_cell_angle_alpha     90.00
_cell_angle_beta     90.00
_cell_angle_gamma     90.00
_cell_volume     11293(2)
_cell_formula_units_Z     16
_cell_measurement_reflns_used     3875
_cell_measurement_theta_min     2.16
_cell_measurement_theta_max     24.42
_cell_measurement_temperature     291(2)
_exptl_crystal_description     pale
_exptl_crystal_colour     purple
_exptl_crystal_size_max     0.25
_exptl_crystal_size_mid     0.20
_exptl_crystal_size_min     0.08
_exptl_crystal_density_diffrn     1.323
_exptl_crystal_density_meas     ?
_exptl_crystal_density_method     'not measured'
_exptl_crystal_F_000     4672
_exptl_absorpt_coefficient_mu     0.656
_exptl_absorpt_correction_type     'multi-scan'
_exptl_absorpt_process_details     '(SADABS; Bruker, 2004)'
_exptl_absorpt_correction_T_min     0.84
_exptl_absorpt_correction_T_max     0.88
_exptl_special_details
;
;
_diffrn_ambient_temperature     291(2)
_diffrn_radiation_type     'MoK\a'
_diffrn_radiation_wavelength     0.71073
_diffrn_radiation_source     'sealed tube'
_diffrn_radiation_monochromator     'graphite'
_diffrn_measurement_device_type     'Bruker SMART APEX CCD'
_diffrn_measurement_method     '\f and \w'
_diffrn_detector_area_resol_mean     ?
_diffrn_reflns_number     21948
_diffrn_reflns_av_R_equivalents     0.0619
_diffrn_reflns_av_sigmaI/netI     0.0693
_diffrn_reflns_theta_min     1.73
_diffrn_reflns_theta_max     26.00
_diffrn_reflns_theta_full     26.00
_diffrn_measured_fraction_theta_max     1.000
_diffrn_measured_fraction_theta_full     1.000
_diffrn_reflns_limit_h_min     -40
_diffrn_reflns_limit_h_max     40
_diffrn_reflns_limit_k_min     -42
_diffrn_reflns_limit_k_max     41
_diffrn_reflns_limit_l_min     -12
_diffrn_reflns_limit_l_max     12
_diffrn_standards_number     ?
_diffrn_standards_interval_count     ?
_diffrn_standards_interval_time     ?
_diffrn_standards_decay_%     ?
_refine_special_details
;
Refinement of <i>F</i>^2^ against ALL reflections. The weighted <i>R</i>-factor
<i>wR</i> and goodness of fit <i>S</i> are based on <i>F</i>^2^, conventional
<i>R</i>-factors <i>R</i> are based on <i>F</i>, with <i>F</i> set to zero for
negative <i>F</i>^2^. The threshold expression of <i>F</i>^2^ >
\s(<i>F</i>^2^) is used only for calculating <i>R</i>-factors(gt) <i>etc</i>.
and is not relevant to the choice of reflections for refinement.
<i>R</i>-factors based on <i>F</i>^2^ are statistically about twice as large
as those based on <i>F</i>, and <i>R</i>- factors based on ALL data will be
even larger.
;
_reflns_number_total     5500
_reflns_number_gt     4262
_reflns_threshold_expression     I>2\s(I)
_refine_ls_structure_factor_coef     Fsqd
_refine_ls_matrix_type     full
_refine_ls_R_factor_all     0.0738
_refine_ls_R_factor_gt     0.0566
_refine_ls_wR_factor_gt     0.1297
_refine_ls_wR_factor_ref     0.1339
_refine_ls_goodness_of_fit_ref     1.066
_refine_ls_restrained_S_all     1.066
_refine_ls_number_reflns     5500
_refine_ls_number_parameters     335
_refine_ls_number_restraints     1
_refine_ls_hydrogen_treatment     constr
_refine_ls_weighting_scheme     calc
_refine_ls_weighting_details
             'calc w=1/[\s^2^(Fo^2^)+(0.07P)^2^+1.99P] where P=(Fo^2^+2Fc^2^)/3'
_atom_sites_solution_hydrogens     geom
_atom_sites_solution_primary     direct
_atom_sites_solution_secondary     difmap
_refine_ls_shift/su_max     0.000
_refine_ls_shift/su_mean     0.000
_refine_diff_density_max     0.354
_refine_diff_density_min     -0.358
_refine_ls_extinction_method     none
_refine_ls_extinction_coef     ?
_refine_ls_abs_structure_details     'Flack (1983), 2564 Freidel pairs'
_refine_ls_abs_structure_Flack     0.04(2)
loop_
    _atom_type_symbol
    _atom_type_description
    _atom_type_scat_dispersion_real
    _atom_type_scat_dispersion_imag
    _atom_type_scat_source
    'C' 'C' 0.0033 0.0016
                         'International Tables Vol C Tables 4.2.6.8 and 6.1.1.4'
    'H' 'H' 0.0000 0.0000
                         'International Tables Vol C Tables 4.2.6.8 and 6.1.1.4'
    'N' 'N' 0.0061 0.0033
                         'International Tables Vol C Tables 4.2.6.8 and 6.1.1.4'
    'O' 'O' 0.0106 0.0060
                         'International Tables Vol C Tables 4.2.6.8 and 6.1.1.4'
    'Co' 'Co' 0.3494 0.9721
                         'International Tables Vol C Tables 4.2.6.8 and 6.1.1.4'
_computing_data_collection     'SMART (Bruker, 2004)'
_computing_cell_refinement     'SAINT (Bruker, 2004)'
_computing_data_reduction     'SAINT (Bruker, 2004)'
_computing_structure_solution     'SHELXS97 (Sheldrick, 2008)'
_computing_structure_refinement     'SHELXL97 (Sheldrick, 2008)'
_computing_molecular_graphics
                     'SHELXTL (Sheldrick, 2008) and DIAMOND (Brandenburg, 2006)'
_computing_publication_material     'SHELXL97 (Sheldrick, 2008)'
loop_
    _atom_site_type_symbol
    _atom_site_label
    _atom_site_fract_x
    _atom_site_fract_y
    _atom_site_fract_z
    _atom_site_U_iso_or_equiv
    _atom_site_adp_type
    _atom_site_calc_flag
    _atom_site_refinement_flags
    _atom_site_occupancy
    _atom_site_disorder_assembly
    _atom_site_disorder_group
    C C1 0.52950(14) 0.07179(14) 0.9140(5) 0.0483(11) Uani d . 1 . .
    H H1 0.5231 0.0517 0.9724 0.058 Uiso calc R 1 . .
    C C2 0.55879(14) 0.06426(13) 0.8190(5) 0.0469(10) Uani d . 1 . .
    H H2 0.5719 0.0401 0.8153 0.056 Uiso calc R 1 . .
    C C3 0.56831(13) 0.09346(13) 0.7291(5) 0.0440(10) Uani d . 1 . .
    C C4 0.54745(14) 0.12918(13) 0.7419(5) 0.0460(11) Uani d . 1 . .
    H H4 0.5529 0.1498 0.6847 0.055 Uiso calc R 1 . .
    C C5 0.51897(13) 0.13334(13) 0.8397(6) 0.0543(12) Uani d . 1 . .
    H H5 0.5050 0.1571 0.8452 0.065 Uiso calc R 1 . .
    C C6 0.51064(14) 0.08224(13) 0.3277(5) 0.0471(10) Uani d . 1 . .
    H H6 0.4900 0.0634 0.3279 0.057 Uiso calc R 1 . .
    C C7 0.53796(13) 0.08165(13) 0.4260(5) 0.0447(11) Uani d . 1 . .
    H H7 0.5355 0.0632 0.4927 0.054 Uiso calc R 1 . .
    C C8 0.57026(13) 0.10881(12) 0.4282(4) 0.0393(10) Uani d . 1 . .
    C C9 0.57199(12) 0.13488(13) 0.3217(5) 0.0447(10) Uani d . 1 . .
    H H9 0.5932 0.1531 0.3151 0.054 Uiso calc R 1 . .
    C C10 0.54305(13) 0.13299(13) 0.2316(4) 0.0448(10) Uani d . 1 . .
    H H10 0.5449 0.1507 0.1625 0.054 Uiso calc R 1 . .
    C C11 0.43039(14) 0.16957(14) 1.0169(4) 0.0438(10) Uani d . 1 . .
    C C12 0.40496(7) 0.20614(7) 0.9897(3) 0.0409(10) Uani d G 1 . .
    C C13 0.41490(7) 0.24214(8) 1.0450(3) 0.0467(11) Uani d G 1 . .
    H H13 0.4377 0.2444 1.0996 0.056 Uiso calc R 1 . .
    C C14 0.39070(9) 0.27481(6) 1.0187(3) 0.0460(11) Uani d G 1 . .
    H H14 0.3973 0.2989 1.0557 0.055 Uiso calc R 1 . .
    C C15 0.35657(8) 0.27148(7) 0.9370(3) 0.0463(11) Uani d G 1 . .
    C C16 0.34663(7) 0.23548(8) 0.8817(3) 0.0437(10) Uani d G 1 . .
    H H16 0.3238 0.2333 0.8271 0.052 Uiso calc R 1 . .
    C C17 0.37083(8) 0.20281(6) 0.9081(3) 0.0419(10) Uani d G 1 . .
    H H17 0.3642 0.1787 0.8711 0.050 Uiso calc R 1 . .
    C C18 0.32954(13) 0.30541(13) 0.9112(4) 0.0416(10) Uani d . 1 . .
    C C19 0.34469(15) 0.31385(14) 0.5392(4) 0.0459(11) Uani d . 1 . .
    H H19A 0.3659 0.2965 0.5700 0.069 Uiso calc R 1 . .
    H H19B 0.3189 0.3068 0.5790 0.069 Uiso calc R 1 . .
    H H19C 0.3516 0.3403 0.5623 0.069 Uiso calc R 1 . .
    C C20 0.32794(13) 0.34669(13) 0.3270(5) 0.0469(11) Uani d . 1 . .
    H H20A 0.3427 0.3492 0.2459 0.070 Uiso calc R 1 . .
    H H20B 0.3336 0.3689 0.3818 0.070 Uiso calc R 1 . .
    H H20C 0.2989 0.3454 0.3094 0.070 Uiso calc R 1 . .
    C C21 0.35209(14) 0.27414(13) 0.3303(5) 0.0465(10) Uani d . 1 . .
    H H21A 0.3777 0.2632 0.3487 0.056 Uiso calc R 1 . .
    C C22 0.46065(14) 0.18349(13) 0.4854(5) 0.0464(11) Uani d . 1 . .
    H H22A 0.4494 0.1745 0.4037 0.070 Uiso calc R 1 . .
    H H22B 0.4432 0.1753 0.5561 0.070 Uiso calc R 1 . .
    H H22C 0.4877 0.1726 0.4971 0.070 Uiso calc R 1 . .
    C C23 0.44909(13) 0.24827(14) 0.6023(4) 0.0464(11) Uani d . 1 . .
    H H23A 0.4725 0.2557 0.6543 0.070 Uiso calc R 1 . .
    H H23B 0.4313 0.2317 0.6531 0.070 Uiso calc R 1 . .
    H H23C 0.4343 0.2713 0.5757 0.070 Uiso calc R 1 . .
    C C24 0.47026(13) 0.24724(14) 0.3600(4) 0.0453(10) Uani d . 1 . .
    H H24A 0.4547 0.2687 0.3336 0.054 Uiso calc R 1 . .
    N N1 0.50968(12) 0.10580(11) 0.9280(4) 0.0501(10) Uani d . 1 . .
    N N2 0.59730(11) 0.08629(11) 0.6303(4) 0.0464(9) Uani d . 1 . .
    N N3 0.59939(11) 0.11042(11) 0.5299(4) 0.0464(9) Uani d . 1 . .
    N N4 0.51102(12) 0.10792(11) 0.2297(4) 0.0477(10) Uani d . 1 . .
    N N5 0.34115(11) 0.31054(11) 0.3948(4) 0.0462(9) Uani d . 1 . .
    N N6 0.46332(12) 0.22667(11) 0.4842(4) 0.0485(9) Uani d . 1 . .
    O O1 0.41954(9) 0.13759(9) 0.9692(3) 0.0463(7) Uani d . 1 . .
    O O2 0.46054(10) 0.17289(9) 1.0912(3) 0.0490(8) Uani d . 1 . .
    Co Co1 0.467820(19) 0.110280(18) 1.08164(6) 0.04633(17) Uani d . 1 . .
    O O3 0.30051(9) 0.30257(8) 0.8275(3) 0.0450(7) Uani d . 1 . .
    O O4 0.33472(10) 0.33757(9) 0.9713(3) 0.0470(7) Uani d . 1 . .
    O O5 0.32930(9) 0.25672(9) 0.2523(3) 0.0490(8) Uani d . 1 . .
    O O6 0.49957(10) 0.23314(9) 0.2912(3) 0.0495(8) Uani d . 1 . .
    O O7 0.49198(17) 0.02737(16) 0.6249(6) 0.0438(15) Uani d P 0.50 . .
    H H7A 0.4779 0.0440 0.6677 0.053 Uiso d PR 0.50 . .
    H H7C 0.5147 0.0233 0.6643 0.053 Uiso d PR 0.50 . .
loop_
    _atom_site_aniso_label
    _atom_site_aniso_U_11
    _atom_site_aniso_U_22
    _atom_site_aniso_U_33
    _atom_site_aniso_U_12
    _atom_site_aniso_U_13
    _atom_site_aniso_U_23
    C1 0.055(3) 0.041(2) 0.049(3) 0.003(2) 0.011(2) 0.018(2)
    C2 0.052(2) 0.045(2) 0.044(2) 0.0129(19) 0.004(2) 0.011(2)
    C3 0.038(2) 0.045(2) 0.049(3) 0.0034(19) -0.0015(19) 0.013(2)
    C4 0.046(2) 0.034(2) 0.058(3) -0.0052(19) 0.008(2) 0.011(2)
    C5 0.039(2) 0.041(2) 0.083(3) 0.0057(19) 0.018(3) 0.023(3)
    C6 0.046(2) 0.051(3) 0.044(2) -0.0026(19) -0.014(2) 0.013(2)
    C7 0.041(2) 0.044(3) 0.049(3) -0.0074(19) -0.0096(19) 0.0190(19)
    C8 0.034(2) 0.037(2) 0.047(2) 0.0005(17) 0.0021(17) 0.0160(18)
    C9 0.046(2) 0.049(2) 0.039(2) -0.0168(19) 0.004(2) 0.016(2)
    C10 0.045(2) 0.046(2) 0.043(2) -0.002(2) -0.001(2) 0.014(2)
    C11 0.043(2) 0.049(3) 0.039(2) 0.0040(19) 0.007(2) 0.0094(19)
    C12 0.036(2) 0.041(2) 0.046(2) -0.0004(17) 0.0028(19) -0.0029(19)
    C13 0.048(2) 0.041(2) 0.051(3) 0.0011(19) -0.019(2) -0.0003(19)
    C14 0.042(2) 0.052(3) 0.044(2) 0.011(2) -0.0092(19) -0.011(2)
    C15 0.053(3) 0.048(3) 0.038(2) 0.006(2) -0.015(2) 0.008(2)
    C16 0.039(2) 0.053(3) 0.039(2) 0.0139(19) -0.0165(18) -0.002(2)
    C17 0.033(2) 0.045(2) 0.048(3) 0.0103(18) 0.0037(18) 0.0088(19)
    C18 0.042(2) 0.035(2) 0.048(3) -0.0035(17) -0.0090(19) -0.0017(19)
    C19 0.050(2) 0.047(3) 0.040(2) 0.011(2) -0.0153(19) -0.0161(19)
    C20 0.048(2) 0.045(2) 0.048(2) 0.0133(18) 0.025(2) 0.024(2)
    C21 0.050(2) 0.048(2) 0.041(2) -0.0162(19) 0.022(2) -0.011(2)
    C22 0.048(2) 0.045(2) 0.046(2) -0.016(2) -0.019(2) 0.018(2)
    C23 0.041(2) 0.052(3) 0.046(3) -0.0109(19) 0.0137(19) 0.016(2)
    C24 0.044(2) 0.047(2) 0.045(2) 0.0162(19) 0.0128(19) -0.0123(19)
    N1 0.045(2) 0.047(2) 0.058(3) 0.0075(18) 0.0063(19) 0.0187(19)
    N2 0.042(2) 0.042(2) 0.056(2) 0.0049(16) 0.0049(17) 0.0180(17)
    N3 0.046(2) 0.049(2) 0.0442(19) -0.0205(17) -0.0080(16) 0.0169(17)
    N4 0.055(2) 0.049(2) 0.039(2) -0.0110(18) 0.0065(18) 0.0142(17)
    N5 0.050(2) 0.044(2) 0.045(2) -0.0143(17) 0.0165(17) 0.0115(17)
    N6 0.048(2) 0.047(2) 0.051(2) -0.0154(17) 0.0111(17) -0.0098(18)
    O1 0.0475(17) 0.0440(18) 0.0475(18) 0.0113(13) 0.0030(14) 0.0084(15)
    O2 0.0545(19) 0.0475(17) 0.0449(17) 0.0085(14) -0.0040(16) 0.0148(16)
    Co1 0.0466(3) 0.0478(3) 0.0446(3) -0.0004(3) -0.0022(3) 0.0112(3)
    O3 0.0485(16) 0.0416(16) 0.0449(16) -0.0065(13) -0.0155(15) 0.0075(15)
    O4 0.0540(18) 0.0358(16) 0.0512(18) -0.0083(14) 0.0009(15) 0.0047(14)
    O5 0.0458(17) 0.0489(19) 0.0522(19) 0.0146(13) -0.0144(14) -0.0177(15)
    O6 0.0505(17) 0.0525(18) 0.0456(18) -0.0203(15) 0.0137(14) -0.0169(14)
    O7 0.040(3) 0.038(3) 0.053(4) 0.010(2) 0.015(3) 0.014(3)
_geom_special_details
;
All e.s.d.'s (except the e.s.d. in the dihedral angle between two l.s. planes)
are estimated using the full covariance matrix. The cell e.s.d.'s are taken
into account individually in the estimation of e.s.d.'s in distances, angles
and torsion angles; correlations between e.s.d.'s in cell parameters are only
used when they are defined by crystal symmetry. An approximate (isotropic)
treatment of cell e.s.d.'s is used for estimating e.s.d.'s involving l.s.
planes.
;
loop_
    _geom_bond_atom_site_label_1
    _geom_bond_atom_site_label_2
    _geom_bond_site_symmetry_2
    _geom_bond_distance
    _geom_bond_publ_flag
    C1 N1 . 1.335(6) ?
    C1 C2 . 1.381(6) ?
    C1 H1 . 0.9300 ?
    C2 C3 . 1.389(6) ?
    C2 H2 . 0.9300 ?
    C3 N2 . 1.399(6) ?
    C3 C4 . 1.401(6) ?
    C4 C5 . 1.367(7) ?
    C4 H4 . 0.9300 ?
    C5 N1 . 1.336(6) ?
    C5 H5 . 0.9300 ?
    C6 N4 . 1.329(6) ?
    C6 C7 . 1.338(6) ?
    C6 H6 . 0.9300 ?
    C7 C8 . 1.399(6) ?
    C7 H7 . 0.9300 ?
    C8 N3 . 1.404(6) ?
    C8 C9 . 1.405(6) ?
    C9 C10 . 1.315(6) ?
    C9 H9 . 0.9300 ?
    C10 N4 . 1.346(6) ?
    C10 H10 . 0.9300 ?
    C11 O2 . 1.242(6) ?
    C11 O1 . 1.246(6) ?
    C11 C12 . 1.522(5) ?
    C12 C13 . 1.3900 ?
    C12 C17 . 1.3900 ?
    C13 C14 . 1.3900 ?
    C13 H13 . 0.9300 ?
    C14 C15 . 1.3900 ?
    C14 H14 . 0.9300 ?
    C15 C16 . 1.3900 ?
    C15 C18 . 1.477(5) ?
    C16 C17 . 1.3900 ?
    C16 H16 . 0.9300 ?
    C17 H17 . 0.9300 ?
    C18 O4 . 1.268(5) ?
    C18 O3 . 1.275(5) ?
    C19 N5 . 1.482(6) ?
    C19 H19A . 0.9600 ?
    C19 H19B . 0.9600 ?
    C19 H19C . 0.9600 ?
    C20 N5 . 1.478(5) ?
    C20 H20A . 0.9600 ?
    C20 H20B . 0.9600 ?
    C20 H20C . 0.9600 ?
    C21 O5 . 1.238(5) ?
    C21 N5 . 1.449(6) ?
    C21 H21A . 0.9300 ?
    C22 N6 . 1.477(6) ?
    C22 H22A . 0.9600 ?
    C22 H22B . 0.9600 ?
    C22 H22C . 0.9600 ?
    C23 N6 . 1.486(6) ?
    C23 H23A . 0.9600 ?
    C23 H23B . 0.9600 ?
    C23 H23C . 0.9600 ?
    C24 O6 . 1.276(5) ?
    C24 N6 . 1.465(6) ?
    C24 H24A . 0.9300 ?
    N1 Co1 . 2.079(4) y
    N2 N3 . 1.316(5) ?
    N4 Co1 1_554 2.062(4) y
    O1 Co1 . 2.153(3) y
    O2 Co1 . 2.153(3) y
    Co1 O3 15_545 2.059(3) y
    Co1 N4 1_556 2.062(4) y
    Co1 O4 15_545 2.353(3) y
    O3 Co1 11_554 2.059(3) y
    O4 Co1 11_554 2.353(3) y
    O7 H7A . 0.8499 ?
    O7 H7C . 0.8501 ?
loop_
    _geom_angle_atom_site_label_1
    _geom_angle_atom_site_label_2
    _geom_angle_atom_site_label_3
    _geom_angle_site_symmetry_1
    _geom_angle_site_symmetry_3
    _geom_angle
    _geom_angle_publ_flag
    N1 C1 C2 . . 124.6(4) ?
    N1 C1 H1 . . 117.7 ?
    C2 C1 H1 . . 117.7 ?
    C1 C2 C3 . . 118.8(4) ?
    C1 C2 H2 . . 120.6 ?
    C3 C2 H2 . . 120.6 ?
    C2 C3 N2 . . 119.9(4) ?
    C2 C3 C4 . . 117.1(4) ?
    N2 C3 C4 . . 123.0(4) ?
    C5 C4 C3 . . 119.0(4) ?
    C5 C4 H4 . . 120.5 ?
    C3 C4 H4 . . 120.5 ?
    N1 C5 C4 . . 124.8(4) ?
    N1 C5 H5 . . 117.6 ?
    C4 C5 H5 . . 117.6 ?
    N4 C6 C7 . . 124.5(4) ?
    N4 C6 H6 . . 117.7 ?
    C7 C6 H6 . . 117.7 ?
    C6 C7 C8 . . 119.9(4) ?
    C6 C7 H7 . . 120.1 ?
    C8 C7 H7 . . 120.1 ?
    C7 C8 N3 . . 122.8(4) ?
    C7 C8 C9 . . 115.9(4) ?
    N3 C8 C9 . . 121.3(4) ?
    C10 C9 C8 . . 118.7(4) ?
    C10 C9 H9 . . 120.6 ?
    C8 C9 H9 . . 120.6 ?
    C9 C10 N4 . . 126.3(4) ?
    C9 C10 H10 . . 116.9 ?
    N4 C10 H10 . . 116.9 ?
    O2 C11 O1 . . 122.7(4) ?
    O2 C11 C12 . . 117.6(4) ?
    O1 C11 C12 . . 119.6(4) ?
    O2 C11 Co1 . . 61.4(2) ?
    O1 C11 Co1 . . 61.4(2) ?
    C12 C11 Co1 . . 174.3(3) ?
    C13 C12 C17 . . 120.0 ?
    C13 C12 C11 . . 121.7(2) ?
    C17 C12 C11 . . 118.3(2) ?
    C12 C13 C14 . . 120.0 ?
    C12 C13 H13 . . 120.0 ?
    C14 C13 H13 . . 120.0 ?
    C15 C14 C13 . . 120.0 ?
    C15 C14 H14 . . 120.0 ?
    C13 C14 H14 . . 120.0 ?
    C16 C15 C14 . . 120.0 ?
    C16 C15 C18 . . 118.9(2) ?
    C14 C15 C18 . . 121.0(2) ?
    C17 C16 C15 . . 120.0 ?
    C17 C16 H16 . . 120.0 ?
    C15 C16 H16 . . 120.0 ?
    C16 C17 C12 . . 120.0 ?
    C16 C17 H17 . . 120.0 ?
    C12 C17 H17 . . 120.0 ?
    O4 C18 O3 . . 119.2(4) ?
    O4 C18 C15 . . 120.9(4) ?
    O3 C18 C15 . . 119.9(3) ?
    N5 C19 H19A . . 109.5 ?
    N5 C19 H19B . . 109.5 ?
    H19A C19 H19B . . 109.5 ?
    N5 C19 H19C . . 109.5 ?
    H19A C19 H19C . . 109.5 ?
    H19B C19 H19C . . 109.5 ?
    N5 C20 H20A . . 109.5 ?
    N5 C20 H20B . . 109.5 ?
    H20A C20 H20B . . 109.5 ?
    N5 C20 H20C . . 109.5 ?
    H20A C20 H20C . . 109.5 ?
    H20B C20 H20C . . 109.5 ?
    O5 C21 N5 . . 123.8(4) ?
    O5 C21 H21A . . 118.1 ?
    N5 C21 H21A . . 118.1 ?
    N6 C22 H22A . . 109.5 ?
    N6 C22 H22B . . 109.5 ?
    H22A C22 H22B . . 109.5 ?
    N6 C22 H22C . . 109.5 ?
    H22A C22 H22C . . 109.5 ?
    H22B C22 H22C . . 109.5 ?
    N6 C23 H23A . . 109.5 ?
    N6 C23 H23B . . 109.5 ?
    H23A C23 H23B . . 109.5 ?
    N6 C23 H23C . . 109.5 ?
    H23A C23 H23C . . 109.5 ?
    H23B C23 H23C . . 109.5 ?
    O6 C24 N6 . . 114.1(4) ?
    O6 C24 H24A . . 122.9 ?
    N6 C24 H24A . . 122.9 ?
    C1 N1 C5 . . 115.6(4) ?
    C1 N1 Co1 . . 117.3(3) ?
    C5 N1 Co1 . . 127.1(3) ?
    N3 N2 C3 . . 119.0(4) ?
    N2 N3 C8 . . 121.1(3) y
    C6 N4 C10 . . 114.6(4) ?
    C6 N4 Co1 . 1_554 124.7(3) ?
    C10 N4 Co1 . 1_554 120.7(3) ?
    C21 N5 C20 . . 125.1(4) ?
    C21 N5 C19 . . 119.8(4) ?
    C20 N5 C19 . . 115.0(4) ?
    C24 N6 C22 . . 119.6(4) ?
    C24 N6 C23 . . 120.7(3) ?
    C22 N6 C23 . . 118.1(4) ?
    C11 O1 Co1 . . 88.0(3) ?
    C11 O2 Co1 . . 88.2(3) ?
    O3 Co1 N4 15_545 1_556 100.02(14) ?
    O3 Co1 N1 15_545 . 95.89(14) ?
    N4 Co1 N1 1_556 . 96.03(14) ?
    O3 Co1 O2 15_545 . 156.86(12) ?
    N4 Co1 O2 1_556 . 94.61(14) ?
    N1 Co1 O2 . . 100.31(14) ?
    O3 Co1 O1 15_545 . 101.14(13) ?
    N4 Co1 O1 1_556 . 154.34(15) ?
    N1 Co1 O1 . . 96.06(14) ?
    O2 Co1 O1 . . 60.96(12) ?
    O3 Co1 O4 15_545 15_545 59.18(11) ?
    N4 Co1 O4 1_556 15_545 92.07(13) ?
    N1 Co1 O4 . 15_545 154.85(14) ?
    O2 Co1 O4 . 15_545 102.73(12) ?
    O1 Co1 O4 . 15_545 86.45(11) ?
    C18 O3 Co1 . 11_554 97.3(2) ?
    C18 O4 Co1 . 11_554 84.1(3) ?
    H7A O7 H7C . . 109.5 ?
loop_
    _geom_hbond_atom_site_label_D
    _geom_hbond_atom_site_label_H
    _geom_hbond_atom_site_label_A
    _geom_hbond_site_symmetry_A
    _geom_hbond_distance_DH
    _geom_hbond_distance_HA
    _geom_hbond_distance_DA
    _geom_hbond_angle_DHA
    _geom_hbond_publ_flag
    O7 H7A N5 15_545 0.85 2.32 2.932(7) 129 yes
    C7 H7 O7 . 0.93 2.30 3.126(7) 147 yes
    C16 H16 O3 . 0.93 2.48 2.791(4) 100 yes
    C17 H17 O1 . 0.93 2.49 2.800(4) 100 yes
    C19 H19C O1 11_554 0.96 2.37 3.150(6) 138 yes
    C23 H23A O6 6_655 0.96 1.71 2.624(5) 158 yes
data_global
_journal_date_recd_electronic     2009-07-05
_journal_date_accepted     2009-07-29
_journal_name_full     'Acta Crystallographica, Section E'
_journal_year     2009
_journal_volume     65
_journal_issue      9
_journal_page_first     m1035
_journal_page_last     m1036
_journal_paper_category     QM
_journal_coeditor_code     AT2838
_publ_contact_author_name     'Ai-Hua Yuan'
_publ_contact_author_address
;
School of Material Science and Engineering, Jiangsu University of Science and
 Technology, Zhenjiang 212003, P. R. China.
;
_publ_contact_author_email     'aihuayuan@163.com'
_publ_contact_author_fax     ?
_publ_contact_author_phone     ?
_publ_section_title
;\
Poly[[(\m~2~-benzene-1,4-dicarboxylato-\k^4^<i>O</i>^1^,<i>O</i>^1'^:\
<i>O</i>^4^,<i>O</i>^4'^)(\m~2~-di-4-pyridyldiazene-\k^2^<i>N</i>^1^:\
<i>N</i>^1'^)cobalt(II)] <i>N</i>,<i>N</i>-dimethylformamide disolvate
hemihydrate]
;
loop_
    _publ_author_name
    _publ_author_footnote
    _publ_author_address
    'Chu, Chao-Xia' .
;
School of Materials Science and Engineering
Jiangsu University of Science and Technology
Zhenjiang 212003
People's Republic of China
;
    'Zhang, Ying' .
;
School of Materials Science and Engineering
Jiangsu University of Science and Technology
Zhenjiang 212003
People's Republic of China
;
    'Zhou, Hu' .
;
School of Materials Science and Engineering
Jiangsu University of Science and Technology
Zhenjiang 212003
People's Republic of China
;
    'Yuan, Ai-Hua' .
;
School of Materials Science and Engineering
Jiangsu University of Science and Technology
Zhenjiang 212003
People's Republic of China
;
