# Supplementary material for: Poly[[(μ2-benzene-1,4-dicarboxyl­ato-κ4 O 1,O 1′:O 4,O 4′)(μ2-di-4-pyridyldiazene-κ2 N 1:N 1′)cobalt(II)] N,N-dimethyl­formamide disolvate hemihydrate]
Source: Acta Crystallogr Sect E Struct Rep Online. 2009 Aug 8;65(Pt 9):m1035–6. doi: 10.1107/S1600536809030189 (PMC2969999; doi:10.1107/S1600536809030189)
Supplement: Supplementary file 2 [file e-65-m1035-Isup2.hkl]

# 
# h,k,l, Fc-squared, Fo-squared, sigma(Fo-squared) and status flag 
# 
data_I
_shelx_title ' yah33-0 in Fdd2' 
_shelx_refln_list_code          4 
_shelx_F_calc_maximum      917.10 
_exptl_crystal_F_000      4672.00 
_reflns_d_resolution_high  0.8107 
 
loop_ 
 _symmetry_equiv_pos_as_xyz 
 'x, y, z' 
 '-x, -y, z' 
 '-x+1/4, y+1/4, z+1/4' 
 'x+1/4, -y+1/4, z+1/4' 
 'x, y+1/2, z+1/2' 
 '-x, -y+1/2, z+1/2' 
 '-x+1/4, y+3/4, z+3/4' 
 'x+1/4, -y+3/4, z+3/4' 
 'x+1/2, y, z+1/2' 
 '-x+1/2, -y, z+1/2' 
 '-x+3/4, y+1/4, z+3/4' 
 'x+3/4, -y+1/4, z+3/4' 
 'x+1/2, y+1/2, z' 
 '-x+1/2, -y+1/2, z' 
 '-x+3/4, y+3/4, z+1/4' 
 'x+3/4, -y+3/4, z+1/4' 
 
_cell_length_a    32.4413 
_cell_length_b    34.1382 
_cell_length_c    10.1972 
_cell_angle_alpha  90.000 
_cell_angle_beta   90.000 
_cell_angle_gamma  90.000 
 
_shelx_F_squared_multiplier     1.000 
 
loop_ 
 _refln_index_h 
 _refln_index_k 
 _refln_index_l 
 _refln_F_squared_calc 
 _refln_F_squared_meas 
 _refln_F_squared_sigma 
 _refln_observed_status 
  12   0 -12     5582.07     6632.10   2293.04 o 
   6   2 -12      287.51      270.32    121.18 o 
   8   2 -12     1244.55     1440.14   1640.55 o 
  10   2 -12       47.21      447.42   1160.50 o 
   2   4 -12        6.66      396.16   1687.16 o 
   4   4 -12     4767.01     4833.09   2437.52 o 
   6   4 -12      206.07       88.55   2693.86 o 
   8   4 -12       48.90      531.31    219.05 o 
  10   4 -12      512.50      796.97    214.39 o 
   2   6 -12      740.32      718.92     65.18 o 
   4   6 -12       89.05      587.61    990.39 o 
   6   6 -12      851.61      806.29   2787.07 o 
   8   6 -12     1312.83     2493.45   1640.55 o 
  10   6 -12      629.54      992.72    535.97 o 
   0   8 -12      614.83      824.94    316.92 o 
   2   8 -12     1258.47     1044.79    497.40 o 
   4   8 -12      259.39      753.17    895.54 o 
   6   8 -12      224.66      274.98    111.86 o 
   8   8 -12       70.13      810.95   1374.89 o 
   2  10 -12     1990.96     2034.17   1267.07 o 
   4  10 -12      397.08      452.79    774.52 o 
   6  10 -12      598.12      796.97    554.62 o 
   0  12 -12     2052.31     2633.27    769.01 o 
   2  12 -12     2861.22     2988.25   1633.00 o 
   1   1 -11     2569.60     2488.79    950.77 o 
   3   1 -11      418.49     1081.27   2087.97 o 
   5   1 -11      799.18      964.06   1180.57 o 
   7   1 -11     2287.04     2559.22    711.54 o 
   9   1 -11     2443.22     3205.06    755.47 o 
  11   1 -11     2605.43     2353.63    240.34 o 
  13   1 -11     2080.75     2624.27    465.71 o 
  15   1 -11      361.62      608.13   1038.47 o 
  17   1 -11      236.51     1237.37   1062.68 o 
  19   1 -11      434.03     1092.31    760.67 o 
   1   3 -11      188.04      782.31   1438.66 o 
   3   3 -11      437.99      453.71    432.62 o 
   5   3 -11      932.42     2535.40   1479.70 o 
   7   3 -11     3821.31     5466.94   2731.14 o 
   9   3 -11     3960.09     5336.44   1812.99 o 
  11   3 -11      331.21      238.33     37.28 o 
  13   3 -11      578.87      633.79    889.97 o 
  15   3 -11     1179.66     2227.08   1166.45 o 
  17   3 -11     1200.73     1242.75   1648.77 o 
  19   3 -11      309.99      729.62   1402.42 o 
   1   5 -11     3831.60     4855.17    852.45 o 
   3   5 -11      461.17     1130.77   1898.46 o 
   5   5 -11     1806.56     2782.41   1966.79 o 
   7   5 -11      856.14     1169.82    713.08 o 
   9   5 -11      712.40      535.97   2330.33 o 
  11   5 -11       43.47       60.59   1244.39 o 
  13   5 -11     3540.55     3225.17    214.39 o 
  15   5 -11     1815.24     3537.43   1822.31 o 
  17   5 -11     1306.33     1062.63    568.98 o 
   1   7 -11      752.21      510.73    383.11 o 
   3   7 -11      774.43     1063.01   1445.15 o 
   5   7 -11     1105.48     1244.39   2069.33 o 
   7   7 -11     6813.21     6147.40   1472.77 o 
   9   7 -11     2961.68     2922.23    214.39 o 
  11   7 -11     1662.69     2241.77    503.35 o 
  13   7 -11     1136.12      843.58    214.39 o 
  15   7 -11      566.87      755.03   2418.88 o 
  17   7 -11      147.97      251.68    307.60 o 
   1   9 -11      729.06      772.40    899.22 o 
   3   9 -11      440.55      610.55    857.56 o 
   5   9 -11      235.64     1584.62   1463.44 o 
   7   9 -11     1770.99     1743.08    344.89 o 
   9   9 -11       58.58      480.05   1076.61 o 
  11   9 -11     1088.96     1440.14   1258.38 o 
  13   9 -11     1114.61     1104.57   1090.59 o 
  15   9 -11     1437.55     2861.64   1621.91 o 
  17   9 -11     1029.06      782.99   2675.21 o 
   1  11 -11      286.10      163.12   1218.28 o 
   3  11 -11     1880.79     1561.32   1402.86 o 
   5  11 -11      516.11      591.90   2078.65 o 
   7  11 -11     3163.07     3975.53   1696.48 o 
   9  11 -11      665.11     1547.34   1458.78 o 
  11  11 -11     1617.85     3341.69   2265.08 o 
  13  11 -11      767.88      657.15     37.29 o 
  15  11 -11      269.21     1472.77   2675.21 o 
   1  13 -11     2000.34     2619.73    845.03 o 
   3  13 -11     2113.04     3378.97   1351.59 o 
   5  13 -11      348.89      983.40   2204.49 o 
   7  13 -11     1467.26     1388.87    549.96 o 
   9  13 -11     3803.72     3593.36   1966.79 o 
  11  13 -11     1650.48     2129.92   2619.29 o 
  13  13 -11      622.01      535.97   2316.34 o 
   1  15 -11     1015.07     1543.00   1357.20 o 
   3  15 -11      538.20      647.83   2512.09 o 
   5  15 -11     1442.07     2474.81    922.81 o 
   7  15 -11     3156.06     3001.46   2111.27 o 
   9  15 -11      791.31      880.86   1365.57 o 
  11  15 -11      402.15      372.85   1356.25 o 
  13  15 -11     2938.42     3560.74   2703.18 o 
   1  17 -11      701.92     1281.68   1277.02 o 
   3  17 -11     1385.05     2526.07   2367.61 o 
   5  17 -11     2398.99     2311.68   1547.34 o 
   7  17 -11      872.87      820.27   1990.10 o 
   9  17 -11       79.55      177.10    158.46 o 
   1  19 -11     2608.64     2987.48    787.65 o 
   3  19 -11     2580.34     2083.31   2148.56 o 
   5  19 -11      615.32      862.22   2544.72 o 
   7  19 -11      648.94     1291.00    382.17 o 
   2   0 -10     3130.68     3269.87    244.85 o 
   6   0 -10     1445.01     2870.96   2707.84 o 
  10   0 -10     3529.57     4600.06   1496.07 o 
  14   0 -10    13082.27    16027.98   2460.82 o 
  18   0 -10     4128.55     4003.50   1043.99 o 
  22   0 -10       73.34       55.93    284.30 o 
   0   2 -10      995.36      946.11    933.44 o 
   2   2 -10    20840.81    20822.18    403.15 o 
   4   2 -10     2386.95     3520.22    592.81 o 
   6   2 -10    21848.09    25447.48   1192.79 o 
   8   2 -10      103.27     1038.72   1083.28 o 
  10   2 -10     7017.03     7046.11   1229.97 o 
  12   2 -10      791.81      989.41    835.00 o 
  14   2 -10     2063.82     1900.46    247.01 o 
  16   2 -10      636.17      831.42   1563.21 o 
  18   2 -10     2074.10     3740.53   1586.24 o 
  20   2 -10      773.30     1030.03    244.90 o 
  22   2 -10      907.70     1317.45    453.49 o 
  24   2 -10      331.83      468.67   1235.32 o 
   2   4 -10      435.29     1544.67    689.52 o 
   4   4 -10     6156.67     5877.08   2609.96 o 
   6   4 -10      528.05     1172.13   1003.40 o 
   8   4 -10      875.52     1010.23   1267.35 o 
  10   4 -10     2154.56     2453.38   1597.50 o 
  12   4 -10      328.42     1317.80   1876.53 o 
  14   4 -10     3252.29     3836.78   1609.50 o 
  16   4 -10        7.63      142.45    918.15 o 
  18   4 -10     6028.11     5597.99    868.88 o 
  20   4 -10      693.39     1222.97    942.95 o 
  22   4 -10      144.35      186.43     74.54 o 
   0   6 -10     1209.75     2451.50   1155.84 o 
   2   6 -10      518.00      876.57   1100.08 o 
   4   6 -10     1837.37     1738.42   2605.30 o 
   6   6 -10     7765.90     6608.80   2619.29 o 
   8   6 -10      292.62      167.78   1221.09 o 
  10   6 -10     1048.08     1323.62   1011.36 o 
  12   6 -10      816.17     1451.89   1687.41 o 
  14   6 -10     1610.43     1420.50   1420.22 o 
  16   6 -10      225.74      437.04    400.82 o 
  18   6 -10     1336.26     1558.17    773.06 o 
  20   6 -10     1012.50     1105.67    696.77 o 
  22   6 -10     2928.39     2830.07    768.80 o 
   2   8 -10     1041.53     1081.27   1990.10 o 
   4   8 -10     4113.47     3905.63    321.58 o 
   6   8 -10     1206.26      997.38    251.68 o 
   8   8 -10     5263.77     6571.52   1505.39 o 
  10   8 -10      456.49      843.58    731.72 o 
  12   8 -10     2308.32     2847.66   1062.63 o 
  14   8 -10      992.63     1896.88   1067.29 o 
  16   8 -10      607.65     1340.87   1011.73 o 
  18   8 -10     2242.52     2181.98   1089.84 o 
  20   8 -10      385.08      844.14    931.40 o 
  22   8 -10      775.67      666.47    539.21 o 
   0  10 -10     2698.19     2628.61   1141.86 o 
   2  10 -10     5058.65     4576.76   1538.01 o 
   4  10 -10     1272.94     2069.33    736.38 o 
   6  10 -10      577.17      778.33    270.32 o 
   8  10 -10      309.15      727.06   2675.21 o 
  10  10 -10     1066.66     2073.99   1374.89 o 
  12  10 -10     3627.48     5112.73   2675.21 o 
  14  10 -10      952.88     2488.79   2265.08 o 
  16  10 -10     3795.14     5229.25   1561.32 o 
  18  10 -10      321.81      284.30   1598.60 o 
  20  10 -10     1989.75     1850.28    377.51 o 
  22  10 -10      155.24      904.17   1943.49 o 
   2  12 -10     1695.83     1505.39      4.66 o 
   4  12 -10     4949.15     4921.65   1617.25 o 
   6  12 -10     1197.33     1510.05   1230.41 o 
   8  12 -10     1090.71     1360.91   1738.42 o 
  10  12 -10       93.17     1230.41   2465.48 o 
  12  12 -10     5733.66     6711.34   1976.12 o 
  14  12 -10      994.39     1141.86    512.67 o 
  16  12 -10      169.55      461.40   1719.78 o 
  18  12 -10      907.40     1188.47    172.44 o 
  20  12 -10      838.60      671.13    237.69 o 
   2  14 -10      263.48      279.64    568.60 o 
   4  14 -10     3372.63     3355.67    615.21 o 
   6  14 -10     1847.55     1962.13   2288.38 o 
   8  14 -10      469.38      358.87   1057.97 o 
  10  14 -10     2127.38     2339.65    494.03 o 
  12  14 -10     9285.86     9875.92   1454.12 o 
  14  14 -10      348.22      354.21   2143.90 o 
  16  14 -10     3820.41     4916.99   2502.77 o 
  18  14 -10      147.06       79.23    647.83 o 
  20  14 -10     1333.78     1468.10     97.87 o 
   2  16 -10      246.32      400.82   2465.48 o 
   4  16 -10     1119.95     1300.32    927.47 o 
   6  16 -10      328.40      643.17    666.47 o 
   8  16 -10    11912.15    11320.72   1132.54 o 
  10  16 -10     2219.12     2064.67   2092.63 o 
  12  16 -10      682.52      703.76   1179.14 o 
  14  16 -10       33.41       65.25   2521.41 o 
  16  16 -10       39.59      591.90   1705.80 o 
  18  16 -10        5.32        9.32   2237.11 o 
   2  18 -10      702.75      745.70   2563.36 o 
   4  18 -10     6842.96     6277.90    480.05 o 
   6  18 -10      577.28      489.37   2465.48 o 
   8  18 -10      838.99      815.61     83.89 o 
  10  18 -10     1074.97     1295.66   1831.64 o 
  12  18 -10     4912.05     5000.88    871.54 o 
  14  18 -10      123.67     1701.14   1552.00 o 
  16  18 -10     3945.82     4921.65   1836.30 o 
   2  20 -10     2188.59     2339.65   2623.95 o 
   4  20 -10     1445.90     1747.74   1146.52 o 
   6  20 -10      113.57     1174.48    741.04 o 
   8  20 -10      600.50     2456.16   2209.15 o 
  10  20 -10      675.81     1193.13   1211.77 o 
  12  20 -10     2386.43     1976.12   1300.32 o 
  14  20 -10      792.63     1556.66    755.03 o 
   2  22 -10     1069.52     1496.07    298.28 o 
   4  22 -10       60.68     1906.21   2209.15 o 
   6  22 -10      602.81      405.48     65.25 o 
   8  22 -10       88.26     1500.73   1864.26 o 
  10  22 -10       69.79      876.20   2218.47 o 
  12  22 -10     1499.90     2484.13   1845.62 o 
   2  24 -10     2259.57     2181.18     65.25 o 
   4  24 -10       15.69     1901.55   2568.02 o 
   6  24 -10      508.42      540.64   2731.14 o 
   8  24 -10     1032.22     2400.23   2582.00 o 
   1   1  -9     7001.28     7254.85   1231.71 o 
   3   1  -9     2883.11     2915.34    275.21 o 
   5   1  -9     2177.70     2006.73    285.81 o 
   7   1  -9     4942.99     5446.68    969.14 o 
   9   1  -9     4129.05     5403.93    702.26 o 
  11   1  -9     1738.04     3204.73    811.83 o 
  13   1  -9     2896.50     3663.27    626.16 o 
  15   1  -9     2867.18     3363.89    688.81 o 
  17   1  -9     1563.19     1622.71    241.75 o 
  19   1  -9     1508.62     1532.11   1034.66 o 
  21   1  -9      283.68      307.60    701.43 o 
  23   1  -9      416.38      354.21      4.66 o 
  25   1  -9      414.45     1125.47    969.34 o 
  27   1  -9      104.41      652.43   1237.46 o 
   1   3  -9     4885.15     4609.02    423.24 o 
   3   3  -9     3913.17     3938.61    399.14 o 
   5   3  -9     2447.02     2721.36    340.40 o 
   7   3  -9    19960.87    20632.58   1128.80 o 
   9   3  -9     8529.63     8717.30   1105.10 o 
  11   3  -9     4305.49     4778.37   1347.91 o 
  13   3  -9     2219.74     3411.46   1646.11 o 
  15   3  -9     4653.11     5017.40   1744.05 o 
  17   3  -9      842.95     1021.05    538.73 o 
  19   3  -9      798.58     1911.63    734.84 o 
  21   3  -9     2741.63     2530.60    546.49 o 
  23   3  -9     1728.51     2447.57    386.83 o 
  25   3  -9      414.18      433.44    662.63 o 
  27   3  -9      271.67      810.84   1247.79 o 
   1   5  -9    10952.16    11396.82    293.62 o 
   3   5  -9     1240.60     1357.13    474.13 o 
   5   5  -9      939.53      801.60     23.30 o 
   7   5  -9      559.89      508.26    512.67 o 
   9   5  -9     5426.00     5864.89    709.19 o 
  11   5  -9     1683.42     1483.77    382.19 o 
  13   5  -9     6942.68     6996.81    687.71 o 
  15   5  -9     4010.06     4039.70    408.34 o 
  17   5  -9     6592.18     6058.26    270.32 o 
  19   5  -9     1366.20     2163.88   1060.43 o 
  21   5  -9     1285.95     1291.00   1033.27 o 
  23   5  -9     2080.40     2032.81   1034.66 o 
  25   5  -9      286.57      256.34   1650.47 o 
  27   5  -9     1081.06      755.03    110.25 o 
   1   7  -9      756.30     1663.85    601.22 o 
   3   7  -9     1488.24     1379.55      4.66 o 
   5   7  -9     1010.81     1980.78   2488.79 o 
   7   7  -9     8044.06     8224.03   1645.21 o 
   9   7  -9     1698.74     2860.34   1286.92 o 
  11   7  -9     8575.47     8369.48    376.62 o 
  13   7  -9      222.35      152.72    437.53 o 
  15   7  -9      118.59      204.64    379.36 o 
  17   7  -9     1740.87     2123.21    520.76 o 
  19   7  -9     1354.27     1754.59    823.06 o 
  21   7  -9     3433.25     3112.24    326.65 o 
  23   7  -9      881.63      960.06   1232.19 o 
  25   7  -9     1251.42     1253.71   1690.61 o 
  27   7  -9     1444.68     1441.76    411.32 o 
   1   9  -9    12848.02    15217.02   2251.09 o 
   3   9  -9     1736.98     1854.94   2246.43 o 
   5   9  -9     1131.14     1225.75   1640.55 o 
   7   9  -9     1217.41     1510.05    233.03 o 
   9   9  -9     5720.39     6538.89    755.03 o 
  11   9  -9      385.02      429.60    231.13 o 
  13   9  -9     1456.57     2335.30    645.80 o 
  15   9  -9     2480.01     2844.94    587.24 o 
  17   9  -9     1378.10     1266.35    399.55 o 
  19   9  -9      618.72      261.04   1579.98 o 
  21   9  -9     1726.71     1717.31    622.20 o 
  23   9  -9     1539.88     1421.50   1332.99 o 
  25   9  -9       54.90      117.01    869.21 o 
   3  11  -9     2123.23     2344.31    573.26 o 
   5  11  -9     1194.23     1621.91   1435.48 o 
   7  11  -9     6769.09     6366.45    694.44 o 
   9  11  -9     1912.26     2274.40    969.42 o 
  11  11  -9     7331.58     6865.14    866.88 o 
  13  11  -9     4017.89     4674.63    796.97 o 
  15  11  -9     2397.02     2978.16   1845.62 o 
  17  11  -9      463.00     1008.58    871.31 o 
  19  11  -9      455.57      660.61    616.31 o 
  21  11  -9      816.17      851.71    415.70 o 
  23  11  -9      356.30      610.48   1048.73 o 
  25  11  -9     1031.97     1001.29    402.98 o 
   3  13  -9     4363.49     4851.74   1794.35 o 
   5  13  -9      838.44     2749.78   2339.65 o 
   7  13  -9      718.90     1151.18   1645.21 o 
   9  13  -9     7854.42     7279.94   1962.13 o 
  11  13  -9     3081.60     3215.85   2577.34 o 
  13  13  -9     7651.60     8710.76   2223.13 o 
  15  13  -9     3935.28     4036.12   1430.82 o 
  17  13  -9      831.34      750.36   1589.28 o 
  19  13  -9     1304.61     1994.76   2591.32 o 
  21  13  -9     1077.48     1440.14   1524.03 o 
  23  13  -9      581.16      595.59    197.46 o 
  25  13  -9      409.70      567.36    319.17 o 
   3  15  -9     2760.73     2759.10   2595.98 o 
   5  15  -9     1863.01     3066.71   1081.27 o 
   7  15  -9     2116.65     3332.36   2097.29 o 
   9  15  -9    11131.61    10989.81   1141.86 o 
  11  15  -9     5258.99     5327.12   2507.43 o 
  13  15  -9     2294.68     3052.73   2316.34 o 
  15  15  -9      598.83     2446.84   2745.12 o 
  17  15  -9      802.42     1193.13    298.28 o 
  19  15  -9      509.57      470.73    447.42 o 
  21  15  -9       76.09      521.99   2386.25 o 
  23  15  -9      529.88      494.03    927.47 o 
   3  17  -9      254.18      200.41   2073.99 o 
   5  17  -9     1345.56     1221.09    764.35 o 
   7  17  -9     8542.63     8990.39   1365.57 o 
   9  17  -9     6113.69     5946.99   2283.72 o 
  11  17  -9      518.73     1440.14    759.69 o 
  13  17  -9     2711.52     2279.06    633.85 o 
  15  17  -9      548.91      605.88   2246.43 o 
  17  17  -9      797.10      769.01      4.66 o 
  19  17  -9      612.11     1920.19   1538.01 o 
  21  17  -9      225.90      186.43   2703.18 o 
   3  19  -9     1793.00     1780.37   1938.83 o 
   5  19  -9     1381.94     1766.41   1871.18 o 
   7  19  -9     5454.55     5204.35    484.71 o 
   9  19  -9      409.38      270.32    330.91 o 
  11  19  -9     4133.94     4255.17   1826.97 o 
  13  19  -9     3802.20     4870.38   1011.36 o 
  15  19  -9     1641.19      997.38    517.33 o 
  17  19  -9     4379.50     5919.03   1836.30 o 
  19  19  -9       76.98       46.61   2568.02 o 
  21  19  -9     1362.48     1873.58   2185.84 o 
   5  21  -9     3836.07     3552.78   1167.63 o 
   7  21  -9     1422.77     1792.25    271.76 o 
   9  21  -9     2136.98     2008.74   1155.84 o 
  11  21  -9     3686.99     2954.85    545.30 o 
  13  21  -9     1756.82     2283.72    964.75 o 
  15  21  -9      515.29      647.83   1071.95 o 
  17  21  -9     1310.84     1160.50   2595.98 o 
  19  21  -9      839.90      521.99   2032.04 o 
   5  23  -9     2402.35     2358.28     39.62 o 
   7  23  -9      172.41      309.47    585.01 o 
   9  23  -9       12.14      336.77    470.73 o 
  11  23  -9      747.83      466.07    531.31 o 
  13  23  -9      241.72      298.28   2362.95 o 
  15  23  -9      753.66      890.18   2153.22 o 
  17  23  -9      471.34     1510.05   2213.81 o 
   5  25  -9     1255.09     1116.97    724.47 o 
   7  25  -9     3003.01     3568.75    744.38 o 
   9  25  -9     1840.23     1565.42    582.58 o 
  11  25  -9      282.46      135.16   1623.76 o 
  13  25  -9      510.76      288.96    149.14 o 
   5  27  -9      100.23      431.00   1293.72 o 
   7  27  -9      188.57      139.82    313.73 o 
   9  27  -9      677.27     1323.31    968.70 o 
  11  27  -9       43.45        0.00   1207.49 o 
   3  29  -9     1433.67     1505.39    186.43 o 
   0   0  -8    41076.68    44341.42   1579.96 o 
   4   0  -8    36674.56    33006.73    368.19 o 
   8   0  -8     9829.29    10094.97    400.82 o 
  12   0  -8    18575.69    20287.81   2670.55 o 
  16   0  -8     9882.27     9894.56   2307.02 o 
  20   0  -8     4046.71     5131.38   1286.34 o 
  24   0  -8     1387.26     1351.59   2321.00 o 
  28   0  -8     2029.35     2586.66    633.85 o 
   2   2  -8     4513.38     4559.71    434.69 o 
   4   2  -8    16365.75    15827.21     77.56 o 
   6   2  -8      805.84      872.30   1252.62 o 
   8   2  -8     9249.72     9477.07   1745.41 o 
  10   2  -8     6606.88     6814.44    526.65 o 
  12   2  -8    11530.08    15200.84   1772.30 o 
  14   2  -8    10096.11    10227.73    534.95 o 
  16   2  -8     5567.14     5484.23    975.05 o 
  18   2  -8     1739.23     1652.58   1494.52 o 
  20   2  -8    14511.98    12814.13   2090.30 o 
  22   2  -8     1008.10     1124.19    762.73 o 
  24   2  -8     5443.42     4930.76    657.72 o 
  26   2  -8       48.59      236.14    405.63 o 
  28   2  -8      844.14      903.61    891.33 o 
  30   2  -8      245.37      256.34    152.99 o 
   0   4  -8    53875.52    54832.55   2428.20 o 
   2   4  -8     5292.91     4730.63    365.20 o 
   4   4  -8    13732.62    16650.17   1038.66 o 
   6   4  -8      547.40     2076.59   1120.05 o 
   8   4  -8      511.76     1562.07   1428.95 o 
  10   4  -8     1028.73     1387.99   1231.29 o 
  12   4  -8      688.02     2100.10    721.83 o 
  14   4  -8      582.51      573.26    602.25 o 
  16   4  -8     5879.11     6783.73   1217.10 o 
  18   4  -8     2149.15     2655.85    377.51 o 
  20   4  -8    12965.16    12541.37    472.71 o 
  22   4  -8      708.93      883.42    803.96 o 
  24   4  -8     4312.63     4955.96    811.18 o 
  26   4  -8     1006.99      700.67    377.36 o 
  28   4  -8     2377.99     3170.59    445.27 o 
  30   4  -8      134.22      844.56   1123.52 o 
   2   6  -8    14242.51    16628.56   1563.35 o 
   4   6  -8     6052.80     6457.82    431.11 o 
   6   6  -8      356.94      791.55    529.46 o 
   8   6  -8    15344.04    16062.07   2339.65 o 
  10   6  -8     7221.16     7688.15   1644.82 o 
  12   6  -8     1875.85     1568.68    294.18 o 
  14   6  -8     1611.13     2703.14   1039.19 o 
  16   6  -8     3460.66     3743.07    107.19 o 
  18   6  -8     1986.02     1499.49    317.20 o 
  20   6  -8     8239.99     7711.13    247.01 o 
  22   6  -8      733.11     1281.38    776.00 o 
  24   6  -8     1701.00     1520.62    595.39 o 
  26   6  -8     1289.07     1755.98   1332.64 o 
  28   6  -8     1018.29      904.17    798.92 o 
  30   6  -8       59.76       65.94    302.67 o 
   2   8  -8     2842.55     4737.52   1686.99 o 
   4   8  -8     1389.13     3899.94   1332.95 o 
   6   8  -8     3167.89     2912.45   1675.81 o 
   8   8  -8     1560.24     1935.51    314.53 o 
  10   8  -8      796.40     1116.87   1234.24 o 
  12   8  -8     3576.42     5111.67   1259.81 o 
  14   8  -8     1440.16     1419.98    731.72 o 
  16   8  -8     7689.63     7560.91    329.76 o 
  18   8  -8     3051.00     2948.54    874.56 o 
  20   8  -8     4951.80     5658.55    888.00 o 
  22   8  -8     3931.30     4310.76   1290.34 o 
  24   8  -8       75.33      117.46   1276.22 o 
  26   8  -8     2236.83     3148.08   1083.42 o 
  28   8  -8     1086.46     1266.58    184.10 o 
   4  10  -8     5897.11     6720.66   1202.45 o 
   6  10  -8     9348.03     9438.73   1375.41 o 
   8  10  -8     5250.31     5514.62    297.97 o 
  10  10  -8     4866.88     4659.06    800.06 o 
  12  10  -8     3942.25     3693.16   1173.52 o 
  14  10  -8     2883.11     3187.49    367.02 o 
  16  10  -8     4146.03     4970.88    862.22 o 
  18  10  -8     7227.44     7742.70   1365.22 o 
  20  10  -8      310.05      850.20   1308.70 o 
  22  10  -8     1436.70     2556.12    879.86 o 
  24  10  -8      201.83      586.15    573.81 o 
  26  10  -8     2705.02     2990.83    499.83 o 
  28  10  -8     1710.74     1636.39    541.40 o 
   4  12  -8     3345.59     4730.56   1971.46 o 
   6  12  -8     3609.73     3661.11    626.86 o 
   8  12  -8     1326.06      992.93    398.76 o 
  10  12  -8     3197.62     3257.79    559.28 o 
  12  12  -8      435.75     1965.42   1523.47 o 
  14  12  -8     8459.46     8753.93    298.28 o 
  16  12  -8     1960.97     3237.05   1467.41 o 
  18  12  -8     4965.33     5113.43   1207.72 o 
  20  12  -8     1123.41     1123.22    445.33 o 
  22  12  -8     1351.81     1332.91     27.96 o 
  24  12  -8      425.25      312.26   1275.15 o 
  26  12  -8     4698.06     5215.69    737.36 o 
  28  12  -8      632.04     1451.23   1705.24 o 
   4  14  -8      825.47     1571.79   1664.27 o 
   6  14  -8     4094.21     4485.07    291.29 o 
   8  14  -8    14387.71    13261.12    715.41 o 
  10  14  -8     4290.50     4859.97    696.14 o 
  12  14  -8     1431.65     1999.42   1309.64 o 
  14  14  -8    18587.55    18577.35    764.35 o 
  16  14  -8      391.49      689.78   2577.34 o 
  18  14  -8     6017.09     5571.31    796.97 o 
  20  14  -8     1189.78     1546.55   1057.93 o 
  22  14  -8       16.28      492.35    309.93 o 
  24  14  -8      802.55      438.10    858.48 o 
  26  14  -8      743.92      929.63    654.82 o 
   4  16  -8     4821.57     5177.21   1024.73 o 
   6  16  -8    15308.11    15047.48    470.73 o 
   8  16  -8        9.80      250.69    886.31 o 
  10  16  -8    16170.26    15084.95    493.74 o 
  12  16  -8    10319.22    10207.11     65.13 o 
  14  16  -8     2461.29     4129.34   1719.78 o 
  16  16  -8      772.92      890.18   2013.40 o 
  18  16  -8     1840.87     2740.46   1193.13 o 
  20  16  -8      218.68       79.23   1244.39 o 
  22  16  -8     3306.83     3164.58    186.43 o 
  24  16  -8      858.63      988.06    259.15 o 
  26  16  -8      997.14     2485.46   1363.75 o 
   4  18  -8     1935.30     3500.15   2334.99 o 
   6  18  -8    15863.97    14882.23    555.29 o 
   8  18  -8     6884.66     7595.22   1052.95 o 
  10  18  -8    12252.38    11408.92   1229.64 o 
  12  18  -8      835.38     1174.31    780.46 o 
  14  18  -8     7748.98     8803.97   1634.61 o 
  16  18  -8     1157.94     1906.21   2297.70 o 
  18  18  -8     1094.25      652.49   1682.49 o 
  20  18  -8       98.57     1412.18   1062.63 o 
  22  18  -8      585.10      657.15    796.97 o 
  24  18  -8     2539.18     1957.47   1771.05 o 
   2  20  -8       73.21      372.85   2637.93 o 
   4  20  -8     1203.36     1146.52    773.67 o 
   6  20  -8     8328.58     8091.79    380.09 o 
   8  20  -8      609.96      466.07    681.21 o 
  10  20  -8    15520.18    15310.85   1457.04 o 
  12  20  -8     1313.98     1704.45    630.22 o 
  14  20  -8      165.80      445.33    767.67 o 
  16  20  -8      102.67      279.64   1011.36 o 
  18  20  -8      845.35      615.21   1556.66 o 
  20  20  -8       33.43       65.25   2190.51 o 
  22  20  -8      791.23     1309.64    535.97 o 
  24  20  -8      447.81      400.82   2582.00 o 
   2  22  -8     1766.24     3225.17   1729.10 o 
   4  22  -8     1283.00     1710.46   1328.29 o 
   6  22  -8     4052.49     3908.04    202.74 o 
   8  22  -8     2059.04     2055.40    309.93 o 
  10  22  -8      671.59      787.46    319.25 o 
  12  22  -8     1211.42     2506.70   1131.86 o 
  14  22  -8     6616.40     7071.50   1319.92 o 
  16  22  -8      331.77     1339.87    540.12 o 
  18  22  -8     1143.51     1687.16   1360.91 o 
  20  22  -8      226.24     1579.96   1193.13 o 
  22  22  -8      654.59      782.99    927.47 o 
   2  24  -8      175.41      484.71    633.85 o 
   4  24  -8      321.79      703.76    960.09 o 
   6  24  -8     3507.27     2672.62    368.19 o 
   8  24  -8      300.81      926.89    636.12 o 
  10  24  -8     2221.05     2959.04   1006.60 o 
  12  24  -8     1101.68     1291.28    438.10 o 
  14  24  -8      522.63      344.89   1623.17 o 
  16  24  -8       61.67       69.88     13.98 o 
  18  24  -8      167.65      295.06    766.76 o 
  20  24  -8     1823.75     1687.16    135.16 o 
   2  26  -8     1694.49     1999.42    223.71 o 
   4  26  -8     1417.30     2325.66   2414.22 o 
   6  26  -8     1169.31     1332.30    326.21 o 
   8  26  -8     2371.06     3717.38   1745.03 o 
  10  26  -8       67.97      102.53   1308.96 o 
  12  26  -8     2846.59     3648.96   1530.38 o 
  14  26  -8      532.74      556.30    146.71 o 
  16  26  -8      147.06      538.07   1479.69 o 
  18  26  -8      743.69      788.59     69.70 o 
   2  28  -8     2220.49     1896.88    680.45 o 
   4  28  -8      898.77      624.53    447.42 o 
   6  28  -8     1132.18     1087.69    424.75 o 
   8  28  -8      224.83      419.87    412.72 o 
  10  28  -8      798.12      808.42    726.73 o 
  12  28  -8      485.91      650.33   1170.92 o 
  14  28  -8      165.72      981.49   1041.48 o 
   2  30  -8     1628.42     1808.33   1002.04 o 
   4  30  -8     2310.95     2479.47    316.92 o 
   6  30  -8      526.54      438.70     74.57 o 
   8  30  -8     5022.44     4305.42    783.52 o 
  10  30  -8      307.45      293.28     97.73 o 
   2  32  -8      375.10      265.66    675.79 o 
   4  32  -8     2825.58     3433.73    660.91 o 
   1   1  -7    26752.82    26563.88    570.73 o 
   3   1  -7    26487.46    28145.67   1393.53 o 
   5   1  -7    17719.26    15799.81   1831.63 o 
   7   1  -7    11405.64    10115.56    782.68 o 
   9   1  -7    20126.94    19749.98   1452.04 o 
  11   1  -7     1098.79     1361.67    976.37 o 
  13   1  -7     4574.53     6633.28   1291.00 o 
  15   1  -7    16798.31    17418.67   1231.03 o 
  17   1  -7     3637.16     4420.52   1027.05 o 
  19   1  -7     5202.61     4757.81    834.26 o 
  21   1  -7    11622.30    12055.83    890.78 o 
  23   1  -7     6366.03     6153.08    519.66 o 
  25   1  -7     1065.42     3200.40   1712.57 o 
  27   1  -7     1247.56     1379.20    443.10 o 
  29   1  -7      515.31     1198.36    534.61 o 
  31   1  -7      271.07      443.94   1028.26 o 
  33   1  -7     1118.99     1237.34    597.29 o 
   1   3  -7     4437.91     5161.06    383.08 o 
   3   3  -7    16878.95    20999.68   1524.11 o 
   5   3  -7    22065.90    25115.78   1461.41 o 
   7   3  -7     4578.41     5644.05    470.73 o 
   9   3  -7     2981.66     4057.33    635.89 o 
  11   3  -7     7049.52     6739.34    769.19 o 
  13   3  -7    15160.80    14662.61    807.78 o 
  15   3  -7    11416.40    11829.76    790.58 o 
  17   3  -7     2842.65     3105.38    975.87 o 
  19   3  -7     2458.60     3861.85    713.33 o 
  21   3  -7     3725.90     5067.59    606.02 o 
  23   3  -7     3481.27     3272.17    321.76 o 
  25   3  -7     1317.32     1586.54    265.86 o 
  27   3  -7      564.04      351.84     90.88 o 
  29   3  -7     1496.24     1360.91    349.41 o 
  31   3  -7     1482.15     1691.82    910.76 o 
  33   3  -7      213.03      284.40    328.16 o 
   1   5  -7    36037.09    34723.95    729.39 o 
   3   5  -7      241.78      205.24    179.02 o 
   5   5  -7    15139.73    18137.44   1088.26 o 
   7   5  -7     5932.40     5313.54    364.81 o 
   9   5  -7     3844.12     3812.70    576.73 o 
  11   5  -7     6027.42     6316.18    881.68 o 
  13   5  -7     6952.86     5973.48    759.69 o 
  15   5  -7     9339.33     9312.78    162.57 o 
  17   5  -7     8425.77    13263.17   1755.64 o 
  19   5  -7      491.53      680.46   1355.24 o 
  21   5  -7      405.13      932.06    272.65 o 
  23   5  -7     1509.22     1502.00    895.43 o 
  25   5  -7     3608.77     4321.54   1134.33 o 
  27   5  -7     1389.55     2519.91   1619.71 o 
  29   5  -7     1714.92     3520.55   1309.06 o 
  31   5  -7     2156.03     2958.43   1089.07 o 
   1   7  -7     1542.89     2665.09   1066.23 o 
   3   7  -7     8900.00    10242.89    887.84 o 
   5   7  -7     8218.67     9197.35    452.34 o 
   7   7  -7    14726.04    15529.48   1511.53 o 
   9   7  -7     1882.83     2492.25    320.34 o 
  11   7  -7     2255.00     1976.12   1467.26 o 
  13   7  -7     1110.03     1977.18   1074.97 o 
  15   7  -7      949.05     1917.96    389.16 o 
  17   7  -7     5006.47     5698.04    771.07 o 
  19   7  -7     8503.01     7907.44    195.75 o 
  21   7  -7     6645.60     6057.72    699.34 o 
  23   7  -7     6883.92     5711.84    181.77 o 
  25   7  -7    13994.84    12502.38   1002.74 o 
  27   7  -7     8980.04     8477.65   1628.87 o 
  29   7  -7     1231.62     1076.61     51.17 o 
  31   7  -7      691.70      679.69    645.59 o 
   1   9  -7     5791.00    10059.24   1332.65 o 
   3   9  -7    10010.93     9433.16    452.08 o 
   5   9  -7     3023.00     6127.98    829.22 o 
   7   9  -7     1644.48     2638.41    623.84 o 
   9   9  -7     1202.43     1341.66    283.56 o 
  11   9  -7     3273.15     4054.27    386.08 o 
  13   9  -7    14106.04    13164.27   1675.50 o 
  15   9  -7     3059.11     3798.58   1560.74 o 
  17   9  -7     3399.30     2831.36    256.34 o 
  19   9  -7     7993.77     9148.75   1583.21 o 
  21   9  -7    12632.05    12809.71   1120.61 o 
  23   9  -7      529.42     1155.24    792.31 o 
  25   9  -7      390.57     1151.29   1008.45 o 
  27   9  -7     2490.66     1888.78    102.40 o 
  29   9  -7     1582.40     1765.53   1609.50 o 
  31   9  -7      227.11      388.22   1357.99 o 
   3  11  -7     2505.01     3448.88    787.65 o 
   5  11  -7     4844.46     5289.91    880.74 o 
   7  11  -7    23805.18    21249.99    892.49 o 
   9  11  -7     4404.71     4194.75    145.36 o 
  11  11  -7      838.33     1344.68    241.11 o 
  13  11  -7     6878.41     7067.21    246.93 o 
  15  11  -7      814.80     1197.78    383.39 o 
  17  11  -7     1387.25     1832.54    908.27 o 
  19  11  -7     1667.17     2214.87    300.96 o 
  21  11  -7     3770.10     3354.45    739.76 o 
  23  11  -7     8802.29     9096.27    834.81 o 
  25  11  -7     3807.56     3385.09    696.77 o 
  27  11  -7     2098.01     1725.10    316.92 o 
  29  11  -7       19.24     1199.92   1086.07 o 
  31  11  -7      315.33      242.35   1085.00 o 
   3  13  -7     4539.22     3994.18   1407.52 o 
   5  13  -7    32921.72    32233.98   1025.34 o 
   7  13  -7    16751.45    16859.81    350.86 o 
   9  13  -7     5681.20     6039.84    507.97 o 
  11  13  -7     3086.71     4277.14    858.88 o 
  13  13  -7     1212.31      994.76    462.19 o 
  15  13  -7     4011.95     4691.25    384.58 o 
  17  13  -7     3857.56     4572.37    663.53 o 
  19  13  -7     1587.15     1570.90    607.90 o 
  21  13  -7     3083.49     3187.50    640.05 o 
  23  13  -7     4863.23     6229.72   1776.74 o 
  25  13  -7     2512.52     2953.64    270.32 o 
  27  13  -7      653.05     1444.49    957.79 o 
  29  13  -7     1555.73     1572.52    595.57 o 
   1  15  -7     1383.71     1915.53    531.31 o 
   3  15  -7     6328.37     5191.96   2703.18 o 
   5  15  -7    12793.75    13369.43    979.04 o 
   7  15  -7     8173.61    10350.77    532.97 o 
   9  15  -7     7222.69     6672.53    558.88 o 
  11  15  -7     8582.89     7805.68    245.15 o 
  13  15  -7     4992.60     5021.12    767.55 o 
  15  15  -7    15667.21    17744.27    980.61 o 
  17  15  -7     2855.49     2766.23    889.14 o 
  19  15  -7     2067.05     1515.92    457.80 o 
  21  15  -7     1650.15     2040.14   1203.56 o 
  23  15  -7     1944.15     1912.12    988.06 o 
  25  15  -7     2791.08     2547.89    549.96 o 
  27  15  -7     1814.86     1914.84   1666.06 o 
  29  15  -7      284.15      737.73   1461.64 o 
   1  17  -7    12550.00    13879.42   2717.16 o 
   3  17  -7     4223.56     5541.51   2442.18 o 
   5  17  -7     4274.30     9069.63   2428.20 o 
   7  17  -7     2882.82     3858.06    525.40 o 
   9  17  -7    15715.36    15231.10   1025.35 o 
  11  17  -7     2080.86     2125.71    370.52 o 
  13  17  -7     9093.91     9302.92    822.47 o 
  15  17  -7    17517.75    18185.89   1649.41 o 
  17  17  -7     2088.85     2245.41    228.11 o 
  19  17  -7     3457.89     4205.65    992.02 o 
  21  17  -7      681.79      773.67     79.23 o 
  23  17  -7      645.81      917.07    909.06 o 
  25  17  -7     3660.93     2782.70   1034.66 o 
  27  17  -7      420.25      330.91   1404.45 o 
  29  17  -7      392.33     1239.37   1013.16 o 
   1  19  -7    18490.40    20581.43    624.53 o 
   3  19  -7     2302.21     2996.80   1649.87 o 
   5  19  -7     5438.83     6119.43   1137.20 o 
   7  19  -7    10424.92    12273.64   1467.71 o 
   9  19  -7     2711.41     3748.81   1312.84 o 
  11  19  -7      202.41      726.43    403.15 o 
  13  19  -7     1094.71     2058.64    618.92 o 
  15  19  -7     4505.93     4438.05    166.35 o 
  17  19  -7      768.03      727.06      9.32 o 
  19  19  -7     7312.92     7268.85    488.99 o 
  21  19  -7     2094.34     1715.52     79.19 o 
  23  19  -7      319.06      745.70    601.22 o 
  25  19  -7      290.95      605.22   1230.41 o 
  27  19  -7      216.04      116.52   1060.70 o 
   1  21  -7     4897.56     5485.96    521.17 o 
   3  21  -7     1769.51     1822.31    517.33 o 
   5  21  -7     5289.02     5532.19   2060.01 o 
   7  21  -7     5467.07     4926.02    158.63 o 
   9  21  -7     1399.99     1234.99     86.22 o 
  11  21  -7     2505.04     3244.73   1518.40 o 
  13  21  -7      360.48      487.86    428.78 o 
  15  21  -7      532.64      939.55    386.30 o 
  17  21  -7     2175.14     3234.50   1712.05 o 
  19  21  -7     2071.73     2071.01    772.76 o 
  21  21  -7      580.40      329.33    721.49 o 
  23  21  -7     2990.34     3713.41   1419.26 o 
  25  21  -7     2396.03     3775.13   1696.48 o 
   1  23  -7     2911.22     3149.50    854.08 o 
   3  23  -7     5441.56     5923.69   2060.01 o 
   5  23  -7     1841.69     2595.98   1593.94 o 
   7  23  -7     1879.68     2669.99    973.20 o 
   9  23  -7      993.98     1021.36    307.07 o 
  11  23  -7      563.38      732.83   1427.20 o 
  13  23  -7     5172.86     6308.34   1676.29 o 
  15  23  -7     1769.70     1440.13     46.59 o 
  17  23  -7      997.84     1434.06    798.57 o 
  19  23  -7     3507.58     3132.11    363.53 o 
  21  23  -7      246.81      810.07    924.31 o 
  23  23  -7      392.60      349.55    148.68 o 
  25  23  -7     1210.68      894.84    215.21 o 
   1  25  -7      162.03       97.43    264.18 o 
   3  25  -7     2079.51     4157.30   2773.09 o 
   5  25  -7     2196.77     2982.82   1412.18 o 
   7  25  -7      978.36      875.24    644.06 o 
   9  25  -7     1415.35     1298.74   1227.91 o 
  11  25  -7      448.95      854.56    885.77 o 
  13  25  -7      774.00      713.35    250.67 o 
  15  25  -7      693.76     1693.66    964.43 o 
  17  25  -7      652.72      736.74    477.72 o 
  19  25  -7     1571.74     1699.48   1853.06 o 
  21  25  -7     1975.43     1768.82   1222.19 o 
  23  25  -7      791.18     1097.55   1380.66 o 
   1  27  -7     7314.57     6511.45    744.32 o 
   3  27  -7     4258.67     5341.11   1924.85 o 
   5  27  -7      499.00      801.63   2008.74 o 
   7  27  -7      761.93     1123.22    194.63 o 
   9  27  -7      411.93      418.43    541.28 o 
  11  27  -7      789.36     1185.00   1237.58 o 
  13  27  -7      542.45      337.57    288.96 o 
  15  27  -7     1427.54     2423.61   1266.50 o 
  17  27  -7      921.90     1934.71    865.62 o 
  19  27  -7      425.29      635.42   1027.43 o 
  21  27  -7     2002.93     1901.99     88.55 o 
   1  29  -7      344.01      554.07   1235.89 o 
   3  29  -7     2541.27     2288.38    708.42 o 
   5  29  -7     3048.48     3281.10    452.08 o 
   7  29  -7     1613.65     2318.61   1034.98 o 
   9  29  -7     1653.85     1975.47   1271.69 o 
  11  29  -7     1739.95     3555.89   1242.85 o 
  13  29  -7      197.57      582.03    350.41 o 
  15  29  -7      368.75     1390.06    768.15 o 
  17  29  -7      129.86     1439.44   1508.71 o 
   1  31  -7      684.59     1479.72   1264.89 o 
   3  31  -7     1339.99     2227.79    675.79 o 
   5  31  -7     2160.85     1952.81   1309.64 o 
   7  31  -7      149.61     1079.45    763.36 o 
   9  31  -7      663.48      639.35    517.31 o 
  11  31  -7      333.25      674.20    379.84 o 
  13  31  -7      396.98      602.20    263.16 o 
  15  31  -7      495.45      902.71    997.68 o 
   1  33  -7      245.11      166.34    219.05 o 
   3  33  -7      600.35      619.87   1039.33 o 
   5  33  -7     3313.06     3691.90    572.60 o 
   7  33  -7     1411.12     1421.64    130.50 o 
   9  33  -7     1091.60     2215.92    865.26 o 
  11  33  -7     1605.76     1426.16    408.82 o 
   6   0  -6    34918.68    35346.37    307.60 o 
  10   0  -6    70215.67    68301.83    470.73 o 
  14   0  -6    33969.39    34651.93   1062.63 o 
  18   0  -6     4155.07     5508.89    484.71 o 
  22   0  -6    10303.37    10104.29   2353.63 o 
  26   0  -6     1416.31     2922.23   2549.38 o 
  30   0  -6     2926.30     3956.89   2153.22 o 
  34   0  -6      332.82     1444.80   1151.18 o 
   0   2  -6     6295.43     9936.51   1915.53 o 
   2   2  -6     5672.95     5896.28   1084.18 o 
   4   2  -6    18295.55    20777.18   2470.14 o 
   6   2  -6    14401.67    15443.86   1350.45 o 
   8   2  -6      524.05      911.70    277.20 o 
  10   2  -6    29718.18    31157.86    812.92 o 
  12   2  -6     8098.91     7854.34    157.52 o 
  14   2  -6     1249.42     1034.66    595.34 o 
  16   2  -6     9666.67    10131.88    576.07 o 
  18   2  -6     5688.33     4867.79   1424.19 o 
  20   2  -6      438.15      345.04    107.19 o 
  22   2  -6     4867.11     5352.97    624.71 o 
  24   2  -6     1212.62     1605.05    875.87 o 
  26   2  -6     5055.32     4999.87    657.15 o 
  28   2  -6     4643.12     4264.49    884.09 o 
  30   2  -6     1539.90     1830.65    677.92 o 
  32   2  -6      362.15      935.15    372.85 o 
  34   2  -6       14.36      490.72    756.82 o 
   2   4  -6   104951.45   100519.69   1302.65 o 
   4   4  -6    11795.40    12295.25   1137.05 o 
   6   4  -6    10578.41    12688.48    999.08 o 
   8   4  -6     2577.42     2689.37    822.32 o 
  10   4  -6     8140.87    11083.39   1084.16 o 
  12   4  -6      877.29      736.86    777.64 o 
  14   4  -6    26500.28    25896.47    713.60 o 
  16   4  -6     4662.08     6259.74   1189.72 o 
  18   4  -6    24516.08    22776.73   1317.54 o 
  20   4  -6      731.28     1534.91   1451.13 o 
  22   4  -6     3493.20     3341.34   1233.26 o 
  24   4  -6      589.44      694.44   1580.45 o 
  26   4  -6    12560.21    11867.81   1662.20 o 
  28   4  -6      239.69     1139.37    312.94 o 
  30   4  -6     3821.72     4188.81    622.89 o 
  32   4  -6       26.44       23.30     41.94 o 
  34   4  -6     1277.67     1134.98   1318.76 o 
   0   6  -6    51227.20    48419.49   1850.28 o 
   2   6  -6     4264.27     4291.60   1266.71 o 
   4   6  -6     6312.82     8310.41   1294.17 o 
   6   6  -6    12598.58    11895.88    322.74 o 
   8   6  -6    11706.66    13505.06   1109.35 o 
  10   6  -6     7057.53     6130.84   1465.77 o 
  12   6  -6      711.14     1853.75   1187.28 o 
  14   6  -6    23043.28    21659.36   2507.62 o 
  16   6  -6     3560.63     4887.94   1318.70 o 
  18   6  -6     5371.60     5852.59    602.75 o 
  20   6  -6    13747.89    14352.19   1206.16 o 
  22   6  -6    20266.30    21080.08   1162.83 o 
  24   6  -6      751.94     1153.14   1604.31 o 
  26   6  -6     9101.63     8688.38   1875.91 o 
  28   6  -6     1188.70     1201.82    584.91 o 
  30   6  -6      516.37      413.06    526.65 o 
  32   6  -6       82.14      360.17   1553.80 o 
  34   6  -6      554.28     1332.02   1511.03 o 
   2   8  -6    23220.41    22197.28   1668.99 o 
   4   8  -6     3269.78     3128.94    225.81 o 
   6   8  -6     3143.81     3440.74    251.28 o 
   8   8  -6     1406.72     1065.76    460.00 o 
  10   8  -6     1319.53     1223.07    224.57 o 
  12   8  -6     2974.42     3479.76    570.93 o 
  14   8  -6    16587.00    16656.51    787.30 o 
  16   8  -6     5014.65     5847.20    884.77 o 
  18   8  -6     2156.76     2180.21    305.62 o 
  20   8  -6     6353.60     7681.39   1183.81 o 
  22   8  -6      397.50     1910.30    549.26 o 
  24   8  -6     4198.26     4080.64   1545.37 o 
  26   8  -6      458.62     1475.07    672.51 o 
  28   8  -6      795.71     1137.94   1434.50 o 
  30   8  -6      918.62      912.31    264.21 o 
  32   8  -6      537.17      804.14   1220.60 o 
  34   8  -6      814.22     1528.69   1333.60 o 
   0  10  -6    69628.44    64069.96     51.27 o 
   2  10  -6     4055.04     4358.45    517.23 o 
   4  10  -6    10523.51    13331.74   1194.34 o 
   6  10  -6     1543.12     2230.54    347.90 o 
   8  10  -6      362.24      701.72    331.14 o 
  10  10  -6     8499.41     8497.68    427.02 o 
  12  10  -6     3341.23     4014.42    393.56 o 
  14  10  -6     3565.71     3951.55    386.83 o 
  16  10  -6     2663.07     3054.18    628.72 o 
  18  10  -6      492.10     1580.61    751.25 o 
  20  10  -6    29287.04    29165.39    447.69 o 
  22  10  -6     3628.77     4124.49   1588.67 o 
  24  10  -6      804.31     1125.76    915.41 o 
  26  10  -6     7264.42     7254.62    455.53 o 
  28  10  -6     4783.97     4196.57    523.27 o 
  30  10  -6     1019.75     1072.97   1431.66 o 
  32  10  -6     1789.45     2047.40    852.45 o 
   2  12  -6     3311.34     3834.28   1784.63 o 
   4  12  -6    14501.51    14440.51   2008.74 o 
   6  12  -6     8049.45     8864.66   1220.96 o 
   8  12  -6    14704.98    18761.21   1335.24 o 
  10  12  -6     2723.70     3675.25   1211.09 o 
  12  12  -6    17930.80    18246.64   1147.91 o 
  14  12  -6    11248.89    12690.07    809.41 o 
  16  12  -6      253.15      321.76    299.26 o 
  18  12  -6     5386.40     5295.39    392.94 o 
  20  12  -6    37145.95    34369.41    591.69 o 
  22  12  -6     2526.86     2821.80    486.20 o 
  24  12  -6     7336.65    10954.26   2034.37 o 
  26  12  -6     1082.76     1389.33   1133.78 o 
  28  12  -6     2426.91     2492.78   1258.33 o 
  30  12  -6      486.71      233.03    377.50 o 
  32  12  -6        2.17       32.62    858.92 o 
   0  14  -6   120145.76   118268.66    326.25 o 
   2  14  -6    16015.59    15813.59    265.66 o 
   4  14  -6    17243.62    18362.96   1882.90 o 
   6  14  -6     6405.40     7053.19   1050.99 o 
   8  14  -6     2907.91     2710.55    332.30 o 
  10  14  -6     4757.49     4915.50    780.97 o 
  12  14  -6     5096.08     4595.94    253.90 o 
  14  14  -6    16858.41    16046.68   2908.88 o 
  16  14  -6     8875.82     8956.42    400.18 o 
  18  14  -6    12302.81    12770.93    662.59 o 
  20  14  -6     3521.03     3246.72    523.31 o 
  22  14  -6     2500.66     2855.93    909.77 o 
  24  14  -6      495.58      529.22    258.92 o 
  26  14  -6     2976.79     2369.87    401.90 o 
  28  14  -6     1044.64     1984.38    480.05 o 
  30  14  -6      814.72      839.67    218.02 o 
  32  14  -6     1201.76      942.90    354.21 o 
   2  16  -6     1146.37     1454.12   2297.70 o 
   4  16  -6    21857.51    23615.52   2134.58 o 
   6  16  -6    14823.83    15793.04    834.55 o 
   8  16  -6    26657.63    27220.50    645.50 o 
  10  16  -6     1696.88     2086.09    914.31 o 
  12  16  -6    13195.00    13868.66    863.78 o 
  14  16  -6     8267.93     7574.17    644.02 o 
  16  16  -6    19085.93    18822.24    685.98 o 
  18  16  -6     4493.09     4556.66    657.44 o 
  20  16  -6    21028.76    21383.68   1032.47 o 
  22  16  -6      642.29      810.02    842.36 o 
  24  16  -6     6615.91     5721.62    271.73 o 
  26  16  -6      214.47      647.19    635.05 o 
  28  16  -6      427.78      604.52   1047.12 o 
  30  16  -6       65.05     2032.89   1394.02 o 
   0  18  -6    10877.95    13082.45   2763.77 o 
   2  18  -6     2365.14     2171.86   1291.03 o 
   4  18  -6    34771.88    35584.06   2376.93 o 
   6  18  -6     2462.23     3062.65    386.14 o 
   8  18  -6      946.76     1609.36   1741.04 o 
  10  18  -6     1828.97     1783.51    466.06 o 
  12  18  -6     5603.32     6344.46   1401.70 o 
  14  18  -6      399.19      391.16    141.63 o 
  16  18  -6     3288.99     3576.28    350.67 o 
  18  18  -6     2733.00     3648.06    667.66 o 
  20  18  -6     3421.18     2673.61    331.59 o 
  22  18  -6     5970.36     5916.86    721.74 o 
  24  18  -6      567.70      785.54     92.58 o 
  26  18  -6      515.35     1018.80    267.18 o 
  28  18  -6     1258.06      894.83    483.06 o 
  30  18  -6      151.96      396.71    146.81 o 
   2  20  -6     8991.59     8490.26    490.19 o 
   4  20  -6     3076.71     3183.22    489.37 o 
   6  20  -6     3760.15     3900.96   1039.33 o 
   8  20  -6    41736.91    41153.29   1528.41 o 
  10  20  -6      265.43      259.33    418.72 o 
  12  20  -6     2978.31     2524.23    249.13 o 
  14  20  -6     2978.07     3199.26    930.81 o 
  16  20  -6    15969.85    16899.68   1853.72 o 
  18  20  -6     2029.38     1915.53    201.82 o 
  20  20  -6     9968.80     9539.50    839.78 o 
  22  20  -6      927.43     1181.47    184.34 o 
  24  20  -6     4456.14     5602.86   1305.35 o 
  26  20  -6      332.82      319.76    146.85 o 
  28  20  -6     1060.88     1296.17    651.89 o 
   0  22  -6    24099.91    24608.23   1673.17 o 
   2  22  -6      286.32     1112.37   1462.36 o 
   4  22  -6     7969.45     7065.55    591.90 o 
   6  22  -6     5316.01     5965.63   2050.69 o 
   8  22  -6     3969.92     3957.55    361.20 o 
  10  22  -6     4471.17     5514.91   1418.68 o 
  12  22  -6     3399.76     4467.92    904.30 o 
  14  22  -6     4263.96     4531.21    496.17 o 
  16  22  -6     4816.65     3842.04    806.29 o 
  18  22  -6     3555.02     4309.11   1201.57 o 
  20  22  -6     5037.64     4627.36    820.27 o 
  22  22  -6      606.16      377.51    627.39 o 
  24  22  -6       88.04       69.91    303.69 o 
  26  22  -6      690.83     1211.08    893.96 o 
  28  22  -6     2716.36     2590.60    423.44 o 
   2  24  -6     3054.85     4305.70   1619.73 o 
   4  24  -6     2957.18     3612.00   2749.78 o 
   6  24  -6     3856.09     3719.20   2171.86 o 
   8  24  -6     2573.58     3266.32   1471.45 o 
  10  24  -6     1910.21     2293.28    937.28 o 
  12  24  -6      531.09      742.30    386.83 o 
  14  24  -6     4305.96     4108.18    227.29 o 
  16  24  -6      204.22     1963.87   1103.48 o 
  18  24  -6     2833.50     3806.94   1090.51 o 
  20  24  -6     3917.49     3919.74   1186.28 o 
  22  24  -6     3716.55     3947.20    130.50 o 
  24  24  -6     1656.54     1811.36    632.94 o 
  26  24  -6      236.81      502.83    111.86 o 
   0  26  -6     2684.97     2619.29    913.49 o 
   2  26  -6     5520.89     5834.77    830.97 o 
   4  26  -6     4480.58     5359.75    848.24 o 
   6  26  -6      896.65     2050.69   1230.41 o 
   8  26  -6      534.89      484.71     46.60 o 
  10  26  -6      346.99      466.26    573.26 o 
  12  26  -6      419.71     1028.22   1150.53 o 
  14  26  -6     2617.04     2817.34   1382.72 o 
  16  26  -6     5475.78     5296.94    487.91 o 
  18  26  -6     2548.48     2845.28   1055.28 o 
  20  26  -6     3746.18     3551.82   1046.16 o 
  22  26  -6      675.22      829.60   1377.55 o 
  24  26  -6      619.25      452.08    380.71 o 
   2  28  -6     6612.34     5941.88   1082.04 o 
   4  28  -6      226.45     2348.97   2777.75 o 
   6  28  -6     3621.46     3928.93   1263.04 o 
   8  28  -6      220.89     1222.12    669.16 o 
  10  28  -6     1813.11     1754.67   1450.47 o 
  12  28  -6     1369.89     1598.57    627.02 o 
  14  28  -6     3189.01     3185.36    290.82 o 
  16  28  -6      578.33      724.01   1745.61 o 
  18  28  -6     2144.12     2110.44    277.55 o 
  20  28  -6       57.20       60.59    508.65 o 
  22  28  -6      389.03      279.64   1548.62 o 
   0  30  -6      417.25      806.29   2456.16 o 
   2  30  -6       85.23      265.73   1221.23 o 
   4  30  -6      158.29     1407.52   2307.02 o 
   6  30  -6     3781.04     3868.01    267.99 o 
   8  30  -6      930.07      852.90     23.30 o 
  10  30  -6     4325.40     5522.69    681.70 o 
  12  30  -6     2594.83     2616.13   1504.89 o 
  14  30  -6      395.60      284.30    630.09 o 
  16  30  -6      362.81     1752.50   1760.32 o 
  18  30  -6     1419.38     1540.44    850.57 o 
  20  30  -6      158.10      279.00    447.21 o 
   2  32  -6     7121.97     6407.49   1196.74 o 
   4  32  -6     1992.13     1976.12   2157.88 o 
   6  32  -6     2901.16     3105.62    630.96 o 
   8  32  -6     2834.84     4026.97   1294.26 o 
  10  32  -6     1928.21     2727.17    631.69 o 
  12  32  -6      187.07      263.76    391.30 o 
  14  32  -6     5307.94     5056.97    319.84 o 
  16  32  -6      112.62      827.51   1572.69 o 
   0  34  -6     1195.48      983.40    978.74 o 
   2  34  -6      582.49      573.26   1808.77 o 
   4  34  -6     1695.34     1593.94     97.87 o 
   6  34  -6     2058.54     2366.70    495.10 o 
   8  34  -6      882.17     1029.14    256.34 o 
  10  34  -6     3508.73     3371.74    724.73 o 
  12  34  -6      701.95     1494.32   1230.24 o 
   2  36  -6     1059.25     1841.43    565.20 o 
   4  36  -6      367.55      433.44    149.14 o 
   6  36  -6      530.27      615.17    272.20 o 
   8  36  -6      721.05      782.99     51.26 o 
   1   1  -5    29210.06    29161.69   2428.20 o 
   3   1  -5    11878.86    14890.78   1221.09 o 
   5   1  -5    58359.19    57742.62    703.50 o 
   7   1  -5    63732.18    60227.73    675.93 o 
   9   1  -5    97634.30    90941.81   1054.81 o 
  11   1  -5    33785.18    32813.47   1294.24 o 
  13   1  -5    10948.49    10596.32    383.19 o 
  15   1  -5    20314.04    23642.15    572.73 o 
  17   1  -5     8964.33     9165.00    458.13 o 
  19   1  -5    10641.76     9768.00    241.85 o 
  21   1  -5    10474.54     9650.03    617.54 o 
  23   1  -5     2396.10     3083.57   1114.10 o 
  25   1  -5     1153.16     1104.57    526.30 o 
  27   1  -5     1510.32     1751.35    546.02 o 
  29   1  -5     1963.33     1610.70    452.95 o 
  31   1  -5     1905.59     1793.51     69.80 o 
  33   1  -5      884.07     1636.49   1528.98 o 
  35   1  -5     3362.98     3780.92    947.27 o 
   1   3  -5    23685.89    27064.39   1659.19 o 
   3   3  -5     6399.33     9789.49    679.49 o 
   5   3  -5    20934.73    20643.62    728.34 o 
   7   3  -5    44523.95    41680.04    775.02 o 
   9   3  -5    39520.21    36581.36    176.95 o 
  11   3  -5    28752.38    28778.20   1282.56 o 
  13   3  -5    14482.06    14392.61    173.41 o 
  15   3  -5    32928.09    34734.48   1029.63 o 
  17   3  -5     1935.04     2657.89    917.70 o 
  19   3  -5     7532.66    11342.20    729.23 o 
  21   3  -5      488.55     1606.20   1037.24 o 
  23   3  -5     1355.59     1151.92    203.17 o 
  25   3  -5     1311.14      865.62   1552.03 o 
  27   3  -5     4441.38     4116.41    573.26 o 
  29   3  -5     2904.28     3946.50    642.18 o 
  31   3  -5     3826.69     4232.75    809.54 o 
  33   3  -5      875.02      766.92    593.27 o 
  35   3  -5      626.49      549.96    513.19 o 
   1   5  -5     3347.15     6034.98   1170.12 o 
   3   5  -5    13638.36    15763.72   1046.78 o 
   5   5  -5    14165.11    14562.30    614.60 o 
   7   5  -5     1940.34     2468.65    509.11 o 
   9   5  -5     6184.06     5557.67    488.72 o 
  11   5  -5    14703.34    15467.47    524.33 o 
  13   5  -5    58282.17    54046.90    545.50 o 
  15   5  -5    16150.93    15484.00    510.86 o 
  17   5  -5     5461.37     6592.79    604.67 o 
  19   5  -5     5543.35     4782.51    104.20 o 
  21   5  -5     2423.97     3443.47    493.08 o 
  23   5  -5     1766.47     2533.02   1208.27 o 
  25   5  -5    11121.60    12079.99    759.78 o 
  27   5  -5     4125.17     3783.67    172.44 o 
  29   5  -5      990.99     1912.37   1536.65 o 
  31   5  -5     2261.71     1773.50    689.90 o 
  33   5  -5     3044.00     2559.34    841.50 o 
  35   5  -5      320.47      209.73     88.45 o 
   1   7  -5     5394.47     6114.75    824.49 o 
   3   7  -5    11489.13    12839.53   1297.49 o 
   5   7  -5    18011.69    17781.33    605.11 o 
   7   7  -5    50705.18    50524.56   1446.03 o 
   9   7  -5     2567.86     2345.01    179.99 o 
  11   7  -5     6810.62     8002.48    994.58 o 
  13   7  -5    24770.43    25765.70   1046.13 o 
  15   7  -5     7156.17     7023.15    685.69 o 
  17   7  -5    12370.63    11347.60    424.29 o 
  19   7  -5     1731.19     1573.53    173.42 o 
  21   7  -5     1385.99     2198.77    635.59 o 
  23   7  -5     8373.70     9529.11   2055.79 o 
  25   7  -5     6140.20     6386.96    887.17 o 
  27   7  -5     3167.85     3953.50    658.01 o 
  29   7  -5     1977.80     2610.45    731.81 o 
  31   7  -5      104.41      803.33    914.52 o 
  33   7  -5     2446.13     1654.53   1409.75 o 
  35   7  -5     1140.95     1855.89    768.12 o 
   1   9  -5    36087.65    34513.79   1494.39 o 
   3   9  -5     7532.45     7367.79    280.52 o 
   5   9  -5    16862.19    16054.18    523.20 o 
   7   9  -5     5206.17     5590.32    279.60 o 
   9   9  -5      559.47      615.11    681.58 o 
  11   9  -5     7139.89     6571.84    233.91 o 
  13   9  -5     5915.19     9782.21   1137.35 o 
  15   9  -5      655.65      984.64    310.27 o 
  17   9  -5    21585.25    24285.21   1041.73 o 
  19   9  -5     8909.11     8622.78    290.97 o 
  21   9  -5     2844.20     3331.21    560.58 o 
  23   9  -5     1936.93     2462.48    966.54 o 
  25   9  -5     3060.21     3161.01    593.65 o 
  27   9  -5     3999.29     4888.31   1296.90 o 
  29   9  -5     3408.22     3713.76    856.65 o 
  31   9  -5     2582.83     3306.30   1205.31 o 
  33   9  -5     3058.70     2610.78    528.98 o 
  35   9  -5     1106.17      964.10   1493.56 o 
   1  11  -5     1122.07     1149.45    318.69 o 
   3  11  -5     8196.56     7775.09    776.39 o 
   5  11  -5     4922.27     5665.26    604.68 o 
   7  11  -5    46241.85    41220.08    581.22 o 
   9  11  -5    23831.39    22114.21    569.17 o 
  11  11  -5     3080.51     4243.72   1043.48 o 
  13  11  -5     4024.00     3709.13    782.99 o 
  15  11  -5    10696.78    12027.64   1306.50 o 
  17  11  -5      184.51      875.00    687.96 o 
  19  11  -5     7482.06     8433.31    522.10 o 
  21  11  -5    16363.32    18118.63    941.90 o 
  23  11  -5    13534.70    12580.81    810.46 o 
  25  11  -5     2215.17     3086.65    602.79 o 
  27  11  -5     3912.70     3972.96    411.46 o 
  29  11  -5      357.35      702.52    756.92 o 
  31  11  -5      640.81     1972.31    793.93 o 
  33  11  -5      237.57      746.84    358.87 o 
  35  11  -5       25.72       23.30    389.23 o 
   1  13  -5     2539.05     1882.69    812.02 o 
   3  13  -5    14523.80    18095.53   1062.87 o 
   5  13  -5    15030.91    16220.24   1113.90 o 
   7  13  -5      100.45      521.13    350.68 o 
   9  13  -5     6895.09     7274.00    522.00 o 
  11  13  -5    16424.15    18020.76    755.12 o 
  13  13  -5    23316.88    22694.76   1147.48 o 
  15  13  -5     4772.21     6095.19    754.39 o 
  17  13  -5    17706.87    20768.94   1069.71 o 
  19  13  -5     4419.55     5256.64    678.75 o 
  21  13  -5    18044.70    16801.10    299.86 o 
  23  13  -5      348.87     1140.70    585.21 o 
  25  13  -5      461.39     1970.08    890.14 o 
  27  13  -5     1954.58     3083.94   1248.59 o 
  29  13  -5      927.96     1512.88    323.54 o 
  31  13  -5     1183.24     1357.72    220.99 o 
  33  13  -5      579.14     1103.92    526.62 o 
   1  15  -5    24418.30    26067.91   1168.88 o 
   3  15  -5    25593.20    25467.98    731.10 o 
   5  15  -5    14863.89    16619.26    992.10 o 
   7  15  -5    14734.11    12524.74   1413.43 o 
   9  15  -5     5168.03     6803.64    565.53 o 
  11  15  -5     9326.15     9722.92   1180.01 o 
  13  15  -5    11562.04    11196.14    629.16 o 
  15  15  -5    12687.53    12082.00   1487.03 o 
  17  15  -5     7852.87    11201.20   1304.98 o 
  19  15  -5     1513.17     1685.63    481.51 o 
  21  15  -5     6456.97     6752.33    715.85 o 
  23  15  -5     2775.23     3995.98    764.89 o 
  25  15  -5      153.18      375.72    181.68 o 
  27  15  -5     3479.06     4373.75    340.17 o 
  29  15  -5     1925.27     3245.62    602.25 o 
  31  15  -5      827.14      788.88    133.21 o 
  33  15  -5     1608.09     1461.27   1521.82 o 
   1  17  -5    38661.02    43442.60    688.77 o 
   3  17  -5    28913.00    29823.04   1011.36 o 
   5  17  -5    11616.51    13534.53   1151.18 o 
   7  17  -5    18925.54    19710.63    531.86 o 
   9  17  -5     6324.37     7050.35    440.35 o 
  11  17  -5    13339.96    13557.52    270.16 o 
  13  17  -5    12224.63    14362.02    554.90 o 
  15  17  -5    21378.12    20155.14    717.85 o 
  17  17  -5     3552.66     3893.80    546.46 o 
  19  17  -5      453.52      668.31    973.47 o 
  21  17  -5     4126.01     4240.41    203.41 o 
  23  17  -5      440.82      532.60    702.63 o 
  25  17  -5     8246.26     7248.94    541.19 o 
  27  17  -5     1956.43     2119.62    619.37 o 
  29  17  -5     2640.13     3424.67   1126.93 o 
  31  17  -5     1065.88     1403.14    900.12 o 
   1  19  -5     5255.24     9705.00   1359.05 o 
   3  19  -5     7225.09     7349.71    399.92 o 
   5  19  -5    25110.39    28975.26   1225.75 o 
   7  19  -5    17889.17    16603.87    849.27 o 
   9  19  -5     1562.51     1668.54    771.34 o 
  11  19  -5     1791.63     2294.51    425.48 o 
  13  19  -5    21749.04    20317.41    859.76 o 
  15  19  -5     8036.50     8487.16    823.07 o 
  17  19  -5       64.66      693.56    520.41 o 
  19  19  -5     5738.59     5558.48    437.56 o 
  21  19  -5     7467.62     7606.85    323.40 o 
  23  19  -5     1538.70     1677.83    536.49 o 
  25  19  -5      668.42      434.34    143.22 o 
  27  19  -5      292.14     1089.91    772.20 o 
  29  19  -5     1362.69     1699.43    540.60 o 
  31  19  -5      364.03      196.25    262.67 o 
   1  21  -5      750.74     1316.42    395.74 o 
   3  21  -5     3256.74     3733.59    345.94 o 
   5  21  -5     2559.42     4059.43   2046.03 o 
   7  21  -5     4535.22     6996.55    730.27 o 
   9  21  -5     2482.66     2707.05    316.92 o 
  11  21  -5      280.42      494.26    329.16 o 
  13  21  -5    10077.55     9485.99    536.13 o 
  15  21  -5     2581.48     2263.43    471.87 o 
  17  21  -5     6569.28     6741.78   1127.84 o 
  19  21  -5    24363.96    25238.75    491.88 o 
  21  21  -5     4677.47     3972.95   1404.48 o 
  23  21  -5     1256.49     1920.96    710.56 o 
  25  21  -5      365.52      547.34    642.00 o 
  27  21  -5     1937.27     2940.75   1184.88 o 
  29  21  -5      779.37      891.54    650.36 o 
   1  23  -5     4779.51     7366.32   2004.08 o 
   3  23  -5     3601.59     3705.78    743.37 o 
   5  23  -5     2343.18     2675.21   1211.77 o 
   7  23  -5     2717.07     2585.92   1338.79 o 
   9  23  -5     2249.76     2900.40   1200.80 o 
  11  23  -5     1787.95     2429.07   1332.08 o 
  13  23  -5     2890.69     3797.31    937.15 o 
  15  23  -5      463.46      816.22    452.08 o 
  17  23  -5     7520.52     6545.84   1794.91 o 
  19  23  -5     3803.76     3741.44    450.30 o 
  21  23  -5     2064.87     1884.03    962.73 o 
  23  23  -5     1003.91     1067.29    747.57 o 
  25  23  -5       53.71      138.41    414.91 o 
  27  23  -5     1512.46      861.66    619.16 o 
  29  23  -5      134.44      319.05    488.08 o 
   1  25  -5      589.75     1304.82   1294.12 o 
   3  25  -5     5340.73     4906.10   1343.59 o 
   5  25  -5     2052.36     2014.72    473.06 o 
   7  25  -5    10193.77     9236.68   1130.79 o 
   9  25  -5     3033.60     3348.18    692.40 o 
  11  25  -5    14638.76    14307.62   1073.35 o 
  13  25  -5     1882.73     1697.28     64.70 o 
  15  25  -5     3116.72     2773.07     27.96 o 
  17  25  -5      976.20     1215.34   1121.30 o 
  19  25  -5     2428.93     1849.73    337.75 o 
  21  25  -5     2587.81     2445.78    480.05 o 
  23  25  -5     3610.48     3684.74    491.70 o 
  25  25  -5     1107.68      722.04    202.74 o 
  27  25  -5     2326.64     2606.65    494.66 o 
   1  27  -5    12510.27    11320.56    658.72 o 
   3  27  -5     5635.52     5361.79    992.72 o 
   5  27  -5     1413.63     1103.39   1152.38 o 
   7  27  -5      573.69      577.92     11.65 o 
   9  27  -5     3764.10     4909.39   1146.00 o 
  11  27  -5     1098.28     1030.00    283.81 o 
  13  27  -5     2915.00     2783.00    484.71 o 
  15  27  -5     7738.20     7882.69    835.39 o 
  17  27  -5     5803.37     5743.26    372.86 o 
  19  27  -5      826.41      963.93    462.50 o 
  21  27  -5     2188.45     2435.63   1894.80 o 
  23  27  -5       76.02       41.95     92.35 o 
  25  27  -5      537.33     1544.19   1671.60 o 
   1  29  -5      127.35      125.84    784.91 o 
   3  29  -5     8093.39     7227.36   1213.44 o 
   5  29  -5     1418.73     1660.20   1526.23 o 
   7  29  -5     1501.56     2719.55   1168.72 o 
   9  29  -5     2106.43     2414.45   1009.90 o 
  11  29  -5     1701.12     2263.08    480.64 o 
  13  29  -5     1942.63     2856.33   1349.69 o 
  15  29  -5     1257.99     1659.32    219.05 o 
  17  29  -5      856.08      675.79   1014.10 o 
  19  29  -5     1110.77     2362.58   1025.65 o 
  21  29  -5     1189.35     1324.06    581.79 o 
  23  29  -5     3906.61     4032.01    271.78 o 
   1  31  -5     1606.17     2763.57    820.80 o 
   3  31  -5     2878.04     3344.82    625.12 o 
   5  31  -5     2077.03     3076.34    737.32 o 
   7  31  -5      426.07      512.13    197.70 o 
   9  31  -5     1163.70     1949.25    378.88 o 
  11  31  -5     2879.45     3129.67   1441.88 o 
  13  31  -5      160.78       87.23    836.59 o 
  15  31  -5      325.34      794.13    538.31 o 
  17  31  -5     1727.94     1542.30   1475.02 o 
  19  31  -5      402.97      427.34    640.84 o 
  21  31  -5      219.96      219.05    685.82 o 
   1  33  -5     1960.53     2003.12    578.33 o 
   3  33  -5     2307.61     2392.01   1016.50 o 
   5  33  -5      440.22      569.09    935.92 o 
   7  33  -5     3905.06     4371.11    897.56 o 
   9  33  -5    10299.17    10672.92   1067.75 o 
  11  33  -5      610.28      720.78   1094.22 o 
  13  33  -5      297.04      901.61    857.90 o 
  15  33  -5     1990.13     2807.43    578.35 o 
  17  33  -5      504.19      523.98    733.50 o 
  19  33  -5     1478.77     2734.60   1493.82 o 
   1  35  -5     1695.49     1615.45   1181.35 o 
   3  35  -5      917.34      675.79    803.12 o 
   5  35  -5     1636.06     2582.00   1743.08 o 
   7  35  -5      626.58      363.53    750.27 o 
   9  35  -5     1114.09     2292.60   1276.33 o 
  11  35  -5     2832.81     2988.52    727.06 o 
  13  35  -5     1842.65     3238.22   1181.10 o 
  15  35  -5      347.72      440.33    323.96 o 
   1  37  -5      648.53      874.87    692.37 o 
   3  37  -5      853.44      974.79    981.07 o 
   5  37  -5       15.95       93.21    927.47 o 
   7  37  -5      304.90      850.13   1481.15 o 
   9  37  -5      712.29      946.23    156.13 o 
   4   0  -4    60813.22    60849.02    393.83 o 
   8   0  -4    19184.69    18004.03    407.81 o 
  12   0  -4    57523.05    56176.76    780.66 o 
  16   0  -4    16742.38    17265.88    943.78 o 
  20   0  -4      776.38     1848.24   1440.05 o 
  24   0  -4     3326.04     4410.57   1039.81 o 
  28   0  -4     2625.13     3430.24   1510.05 o 
  32   0  -4     6822.04     7298.58   2362.95 o 
  36   0  -4     1991.03     1570.64   1323.62 o 
   2   2  -4    26738.98    25845.57    838.92 o 
   4   2  -4    73327.55    71504.45    850.83 o 
   6   2  -4     1061.14     2194.18    965.62 o 
   8   2  -4   251497.41   234757.81   4769.92 o 
  10   2  -4    46968.01    44545.57    657.50 o 
  12   2  -4    11675.67    11716.85   1703.30 o 
  14   2  -4     8827.11    11162.02    474.93 o 
  16   2  -4    20012.38    21466.17    389.73 o 
  18   2  -4     2574.50     2911.69    489.66 o 
  20   2  -4    13076.40    13099.44    950.34 o 
  22   2  -4     2393.89     2182.76    129.44 o 
  24   2  -4    15643.10    17992.79    750.89 o 
  26   2  -4     3235.90     3122.99    747.72 o 
  28   2  -4     1347.05     2736.34   1045.96 o 
  30   2  -4     1373.28     1442.44    654.27 o 
  32   2  -4     2572.11     3985.27   1528.37 o 
  34   2  -4      440.07     1199.08    825.60 o 
  36   2  -4     2542.61     2911.32    632.02 o 
   2   4  -4    19621.99    20550.67   1593.97 o 
   4   4  -4     8672.36     8323.92    920.31 o 
   6   4  -4    35730.68    36571.22   1016.02 o 
   8   4  -4     3488.79     7480.40    971.19 o 
  10   4  -4    29915.41    32551.00    897.23 o 
  12   4  -4    45522.80    43651.57   1601.74 o 
  14   4  -4     1790.79     2797.00    788.53 o 
  16   4  -4    51313.97    46692.07    394.25 o 
  18   4  -4     1812.77     2085.02    230.08 o 
  20   4  -4    20397.99    19172.53   1356.58 o 
  22   4  -4     3666.71     4161.81    555.03 o 
  24   4  -4     2475.72     2891.34    498.32 o 
  26   4  -4     1603.01     2168.46    562.89 o 
  28   4  -4     5792.13     4614.96   1980.43 o 
  30   4  -4      343.27      319.76    285.72 o 
  32   4  -4     3605.71     3882.72   1061.43 o 
  34   4  -4      966.43     1047.54   1077.83 o 
  36   4  -4      882.09      679.20    322.25 o 
   2   6  -4    26143.92    24034.47    408.77 o 
   4   6  -4    41064.45    37570.93   1977.01 o 
   6   6  -4     7196.40     6866.96    775.26 o 
   8   6  -4    77779.64    74224.55   1535.68 o 
  10   6  -4    17064.53    16644.28    332.37 o 
  12   6  -4    14136.64    15981.46    526.03 o 
  14   6  -4     4767.66     3651.66    356.52 o 
  16   6  -4     7880.47     8640.37    586.44 o 
  18   6  -4     8562.42    10652.75    257.83 o 
  20   6  -4     9991.86     8854.96   1138.97 o 
  22   6  -4      797.61     1157.69    937.02 o 
  24   6  -4    11395.15    11566.81    838.24 o 
  26   6  -4      808.29     1442.12    658.65 o 
  28   6  -4     1426.80     1643.56    254.15 o 
  30   6  -4      106.61      272.92    512.73 o 
  32   6  -4     2698.01     2363.91    609.09 o 
  34   6  -4     2532.46     2394.19    331.68 o 
  36   6  -4     2717.19     2493.92    349.55 o 
   0   8  -4    50325.57    48009.91    762.02 o 
   2   8  -4     5145.24     5624.52   1986.34 o 
   4   8  -4    10242.94     9356.32    970.59 o 
   6   8  -4    41357.59    40897.54   1641.12 o 
   8   8  -4     5660.36     6356.88    513.44 o 
  10   8  -4     3217.16     4754.39   1489.48 o 
  12   8  -4    13459.74    14845.26    832.98 o 
  14   8  -4    10655.32    10840.52    474.76 o 
  16   8  -4    37734.42    35094.96    949.11 o 
  18   8  -4    10238.95    10253.75    999.37 o 
  20   8  -4    16440.41    16919.03    960.73 o 
  22   8  -4    14371.62    13133.38    438.48 o 
  24   8  -4     9254.73     8906.00    388.39 o 
  26   8  -4    11567.92    12488.01   1139.77 o 
  28   8  -4     4333.95     4635.01    450.95 o 
  30   8  -4      610.65      976.62    285.12 o 
  32   8  -4     6442.19     6062.59    687.42 o 
  34   8  -4      374.99      832.84    848.01 o 
  36   8  -4     1030.56     1088.24   1347.78 o 
   2  10  -4     8309.69     7677.89    734.92 o 
   4  10  -4     9236.29    10570.87    663.38 o 
   6  10  -4    14875.10    16312.92   1180.76 o 
   8  10  -4    14375.58    14465.29   1142.51 o 
  10  10  -4     1592.99     2002.71    302.82 o 
  12  10  -4     9842.79    10891.17    833.69 o 
  14  10  -4    31983.02    28225.34    651.05 o 
  16  10  -4     6941.18     6685.08    268.47 o 
  18  10  -4    25821.79    27899.71    868.47 o 
  20  10  -4     1976.85     2649.05   1301.35 o 
  22  10  -4     3285.50     3621.58    323.53 o 
  24  10  -4      212.42     1213.25    660.47 o 
  26  10  -4     5243.33     6143.94    284.41 o 
  28  10  -4      228.51      212.43    994.23 o 
  30  10  -4     3259.50     4361.98   1098.28 o 
  32  10  -4     1484.18     1394.15   1045.07 o 
  34  10  -4      537.32     1063.82    900.10 o 
  36  10  -4     1034.04     1621.63    652.76 o 
   0  12  -4     1744.52     3730.74    538.34 o 
   2  12  -4    25006.04    23880.74    479.80 o 
   4  12  -4     2913.95     3186.67    320.64 o 
   6  12  -4    70520.29    73405.26   2231.37 o 
   8  12  -4     1493.05     2489.50    504.79 o 
  10  12  -4    23453.94    22094.74    736.35 o 
  12  12  -4    17374.81    17960.52    459.90 o 
  14  12  -4    11880.35    11648.73    629.04 o 
  16  12  -4    18083.15    18831.00    488.38 o 
  18  12  -4     7077.43     6672.97    247.42 o 
  20  12  -4    20239.78    20191.69    733.03 o 
  22  12  -4     8881.32     9823.96    983.34 o 
  24  12  -4     1855.63     2192.00    309.04 o 
  26  12  -4     7538.75     6686.09    263.00 o 
  28  12  -4     1037.85     1106.05    224.00 o 
  30  12  -4      696.81      881.53   1124.00 o 
  32  12  -4      881.54     1268.13   1078.00 o 
  34  12  -4     1797.62     2109.34    718.89 o 
  36  12  -4      354.75     1620.06   1114.29 o 
   2  14  -4    51444.13    49169.22    378.04 o 
   4  14  -4    36628.48    38248.19   1071.48 o 
   6  14  -4     3054.85     3147.66    463.62 o 
   8  14  -4     8101.20     8563.71    466.25 o 
  10  14  -4    22834.38    24107.09    745.67 o 
  12  14  -4     2196.36     2486.26    373.43 o 
  14  14  -4    68911.27    68953.38    941.45 o 
  16  14  -4     6787.07     5921.88    678.17 o 
  18  14  -4    38502.64    34238.63   1403.57 o 
  20  14  -4    11336.89    11516.16    452.91 o 
  22  14  -4     2059.99     1578.83    654.99 o 
  24  14  -4     1555.16     1209.51    897.44 o 
  26  14  -4     6054.78     6804.04    438.84 o 
  28  14  -4      230.06      172.64    205.88 o 
  30  14  -4     3242.79     3762.50    564.32 o 
  32  14  -4      505.83      621.13    259.42 o 
  34  14  -4     3187.22     3098.49    592.74 o 
   0  16  -4    16970.22    18591.33   1812.99 o 
   2  16  -4    78825.84    78499.91   2525.65 o 
   4  16  -4      424.28      529.11    397.50 o 
   6  16  -4    50592.88    46507.15   1321.29 o 
   8  16  -4     3227.01     3614.94    283.83 o 
  10  16  -4     7282.92    10749.69   1049.96 o 
  12  16  -4     2216.91     2053.23    603.33 o 
  14  16  -4    32326.13    31874.30    790.11 o 
  16  16  -4     1982.30     1827.89    316.76 o 
  18  16  -4    10749.85    10122.50   1143.67 o 
  20  16  -4     3146.93     3908.70    668.72 o 
  22  16  -4     5548.60     5704.29    326.34 o 
  24  16  -4     1744.53     2614.32    385.09 o 
  26  16  -4      255.71     1283.33    978.23 o 
  28  16  -4      539.11      539.87    819.66 o 
  30  16  -4      393.94      209.73    646.82 o 
  32  16  -4      830.13      875.34    199.71 o 
  34  16  -4      451.41      910.37   1112.79 o 
   2  18  -4    28056.27    28121.65    670.27 o 
   4  18  -4     3805.84     4233.97    252.24 o 
   6  18  -4     3345.89     3941.97    994.19 o 
   8  18  -4      221.41      221.39    150.59 o 
  10  18  -4    26401.32    24675.81    899.14 o 
  12  18  -4      343.96      734.72    337.47 o 
  14  18  -4    40557.80    36527.71    685.18 o 
  16  18  -4     3522.05     3698.63    625.56 o 
  18  18  -4    11657.49    10002.62   1336.70 o 
  20  18  -4     3189.22     4065.20    678.51 o 
  22  18  -4     2610.44     4302.67   1187.97 o 
  24  18  -4      661.37      301.60    293.62 o 
  26  18  -4     4388.13     5077.66    446.83 o 
  28  18  -4      220.98      431.62   1169.88 o 
  30  18  -4     3593.94     3934.07    945.11 o 
  32  18  -4      113.90      249.48    788.14 o 
   0  20  -4     2510.33     3607.34   1328.29 o 
   2  20  -4     9863.30     9572.96    489.37 o 
   4  20  -4      584.92      957.93    501.02 o 
   6  20  -4    32789.84    33463.47   1304.98 o 
   8  20  -4     8660.04     9474.30    998.36 o 
  10  20  -4    16137.50    15602.59   1051.59 o 
  12  20  -4    19926.61    19361.92    763.85 o 
  14  20  -4    12823.54    12074.27   1136.75 o 
  16  20  -4     8378.90     8832.78    412.44 o 
  18  20  -4      859.92     1330.33    284.85 o 
  20  20  -4      101.82      509.78    280.81 o 
  22  20  -4     6914.79     6055.56    393.57 o 
  24  20  -4     1104.57     1409.37    671.02 o 
  26  20  -4     1805.86     1688.30    405.55 o 
  28  20  -4       38.57      264.52    521.84 o 
  30  20  -4      226.52      204.12    368.38 o 
  32  20  -4       57.60       62.37    345.32 o 
   2  22  -4    32056.65    31446.80   1398.20 o 
   4  22  -4     4072.73     4458.01   1411.78 o 
   6  22  -4     1364.13     2456.16   1901.24 o 
   8  22  -4     1436.72      997.86    666.64 o 
  10  22  -4    13459.71    15051.10    841.03 o 
  12  22  -4     3453.32     3681.92    682.16 o 
  14  22  -4    21291.02    19219.79    269.31 o 
  16  22  -4     4964.80     6107.41    556.66 o 
  18  22  -4    12490.60    12372.69    740.10 o 
  20  22  -4      167.70      376.33   1038.56 o 
  22  22  -4      490.03      560.39    137.05 o 
  24  22  -4      306.77      452.08    369.99 o 
  26  22  -4     5702.99     4956.43    149.99 o 
  28  22  -4      993.87      935.59    139.23 o 
  30  22  -4     1429.78     1267.44    558.72 o 
   0  24  -4     3611.35     3942.91    274.98 o 
   2  24  -4     4300.16     4074.08    699.10 o 
   4  24  -4     1414.49     1743.03    579.83 o 
   6  24  -4     8847.84    10919.08   1195.46 o 
   8  24  -4     3893.98     3811.30    741.90 o 
  10  24  -4     3453.51     3684.78    526.65 o 
  12  24  -4     9740.89     8553.74    728.93 o 
  14  24  -4    14765.03    12791.13    176.00 o 
  16  24  -4     3806.53     3349.63    437.16 o 
  18  24  -4      250.90      959.98   1060.14 o 
  20  24  -4      978.05     1356.12    498.45 o 
  22  24  -4     6379.60     5188.15    460.08 o 
  24  24  -4      210.18      147.06     79.70 o 
  26  24  -4     1387.70     1100.70    279.94 o 
  28  24  -4      470.99      686.27   1282.53 o 
  30  24  -4      109.29       60.59    127.43 o 
   2  26  -4      427.45      670.53    417.13 o 
   4  26  -4     1935.85     3286.03   1593.27 o 
   6  26  -4      617.11     1578.41   1774.33 o 
   8  26  -4    12646.13    17227.54   1931.74 o 
  10  26  -4     7704.11     8200.20   1460.22 o 
  12  26  -4    13264.31    13477.45    870.68 o 
  14  26  -4      913.59     2025.84    896.55 o 
  16  26  -4     6397.77     7202.86   1292.93 o 
  18  26  -4     1144.56     1899.29    608.62 o 
  20  26  -4      744.54      621.38    583.56 o 
  22  26  -4      354.38      261.00    518.18 o 
  24  26  -4     1221.19     1302.48    656.41 o 
  26  26  -4      352.29     1098.34    780.61 o 
  28  26  -4      446.85      508.01    427.24 o 
   0  28  -4     5165.04     8925.15   1710.46 o 
   2  28  -4      743.52     1099.94    244.81 o 
   4  28  -4     6879.58     6887.32   1221.55 o 
   6  28  -4     2151.66     2546.44    673.15 o 
   8  28  -4     2895.68     2916.57   1185.04 o 
  10  28  -4     1172.56     1620.38   1306.58 o 
  12  28  -4     8420.05     8623.19    802.01 o 
  14  28  -4     1702.76     2125.94    808.62 o 
  16  28  -4    10165.73     9543.85    868.72 o 
  18  28  -4     1342.98     2254.77    398.16 o 
  20  28  -4     2081.97     2948.81    699.82 o 
  22  28  -4     1602.83     2562.79    655.64 o 
  24  28  -4      253.21     1014.90    645.50 o 
  26  28  -4     2408.28     2929.56   1233.48 o 
   2  30  -4     3594.31     4239.92   1783.53 o 
   4  30  -4     8368.31    10248.25   1304.29 o 
   6  30  -4     2723.05     2865.08   1641.66 o 
   8  30  -4    15822.21    15110.49   1421.50 o 
  10  30  -4      634.06     1284.56   1549.68 o 
  12  30  -4     3992.72     3438.39   1073.82 o 
  14  30  -4     2624.79     2684.76    501.02 o 
  16  30  -4     1282.34     1180.97   1535.98 o 
  18  30  -4      140.06      628.64    658.41 o 
  20  30  -4     2072.76     2856.79   1620.23 o 
  22  30  -4      304.06      191.09    396.16 o 
  24  30  -4     2349.61     3318.38   1915.53 o 
   0  32  -4     2017.54     2731.14   2176.52 o 
   2  32  -4      318.31      274.98    615.65 o 
   4  32  -4     3831.60     4373.49    694.86 o 
   6  32  -4     2507.33     3301.18   1832.95 o 
   8  32  -4      550.30     1059.39   1075.68 o 
  10  32  -4      199.02      747.69    945.62 o 
  12  32  -4     6627.32     6312.38    622.20 o 
  14  32  -4      635.82      912.63   1862.53 o 
  16  32  -4     2647.35     2634.04    274.98 o 
  18  32  -4      223.93      605.88    470.73 o 
  20  32  -4      374.38      848.24    512.67 o 
  22  32  -4      706.05      699.10   1752.40 o 
   2  34  -4      237.70      265.66    258.19 o 
   4  34  -4     1446.57     2447.20   1270.91 o 
   6  34  -4      586.24      526.80    552.21 o 
   8  34  -4    11031.00    10191.28   2253.42 o 
  10  34  -4      290.44      406.17    148.91 o 
  12  34  -4     2031.47     3715.15   1544.65 o 
  14  34  -4      854.86      806.29    335.57 o 
  16  34  -4      817.50     1244.39   2227.79 o 
  18  34  -4      403.98      526.65    773.67 o 
   0  36  -4     4616.77     4618.70    438.10 o 
   2  36  -4      840.06      531.31    842.52 o 
   4  36  -4     2479.98     3356.22    793.13 o 
   6  36  -4      791.37      638.62    353.52 o 
   8  36  -4       54.46      540.64    200.41 o 
  10  36  -4      540.46      946.11   2554.04 o 
  12  36  -4     5269.88     5299.16    750.36 o 
  14  36  -4       88.34     1062.63   2423.54 o 
  16  36  -4     2624.61     3169.24   1057.97 o 
   2  38  -4       92.04      368.91   1168.57 o 
   4  38  -4      260.31      961.64    460.52 o 
   6  38  -4      317.18      284.30     55.93 o 
   8  38  -4     3790.58     3448.88    312.26 o 
  10  38  -4      346.22      298.28     88.55 o 
   1   1  -3    15965.85    14778.92   2563.36 o 
   3   1  -3    76328.15    74590.19   6088.86 o 
   5   1  -3   115762.83   107621.98   1653.35 o 
   7   1  -3    46929.82    53906.82   1778.13 o 
   9   1  -3   121411.39   122963.28   3986.75 o 
  11   1  -3   148681.05   134801.83   4775.02 o 
  13   1  -3   133694.55   128104.80    758.14 o 
  15   1  -3     7171.85     6811.61    273.10 o 
  17   1  -3     7523.21     7137.16   1070.46 o 
  19   1  -3     9879.98    10179.95    826.76 o 
  21   1  -3     5997.41     5991.21    602.75 o 
  23   1  -3     2890.93     2880.64    389.98 o 
  25   1  -3     5708.86     4995.76    474.61 o 
  27   1  -3     2534.52     3606.99    480.71 o 
  29   1  -3     6427.70     6245.87    648.76 o 
  31   1  -3      951.65     1286.17    468.38 o 
  33   1  -3     5693.63     5979.55    357.82 o 
  35   1  -3     1516.61     1816.53    754.76 o 
  37   1  -3      730.25      944.03    532.12 o 
   1   3  -3    36130.77    40648.44   1069.39 o 
   3   3  -3     7225.25     7711.49    589.25 o 
   5   3  -3    43538.02    41815.22   1135.10 o 
   7   3  -3   280526.63   254505.91    930.36 o 
   9   3  -3   154560.63   148235.52   1663.26 o 
  11   3  -3    27708.53    27885.51    513.04 o 
  13   3  -3    72272.98    70582.51   1702.15 o 
  15   3  -3    42422.64    41808.72    488.39 o 
  17   3  -3    12999.91    14794.08    753.09 o 
  19   3  -3     3170.73     3246.35    362.53 o 
  21   3  -3     3063.25     3708.14    780.70 o 
  23   3  -3     1341.79     1693.98    682.25 o 
  25   3  -3      450.58      700.18    551.99 o 
  27   3  -3     6183.38     6013.58    352.11 o 
  29   3  -3     7928.09     7466.68    541.44 o 
  31   3  -3      718.74      834.16    659.62 o 
  33   3  -3      754.57     2359.24   1112.66 o 
  35   3  -3     1125.90     1063.05    304.19 o 
  37   3  -3      691.70      644.90    165.45 o 
   1   5  -3    22331.85    22018.13    441.65 o 
   3   5  -3     7705.48     8647.82   1712.03 o 
   5   5  -3     6010.04     5608.07    855.44 o 
   7   5  -3    13591.99    14419.59   1689.78 o 
   9   5  -3     6541.01    10018.35    609.76 o 
  11   5  -3    65636.18    63431.63    795.81 o 
  13   5  -3    58831.82    56133.83   1271.14 o 
  15   5  -3     2206.01     3057.42    584.48 o 
  17   5  -3    10301.59    10052.40    424.38 o 
  19   5  -3     2128.71     1520.58    233.56 o 
  21   5  -3     3324.19     3162.19    717.78 o 
  23   5  -3     4594.57     5443.92    232.49 o 
  25   5  -3      286.03      987.96    259.30 o 
  27   5  -3     7515.80     6403.39    242.15 o 
  29   5  -3     4354.62     3788.56    394.12 o 
  31   5  -3    11043.86     9318.90   1245.20 o 
  33   5  -3     1923.55     1899.52    185.03 o 
  35   5  -3      916.52      929.85   1088.80 o 
  37   5  -3     1063.62      957.75    154.67 o 
   1   7  -3      815.23      683.06    205.10 o 
   3   7  -3     8112.93     7470.77    427.17 o 
   5   7  -3     8262.88     8422.42    320.62 o 
   7   7  -3    34172.52    30515.92    317.43 o 
   9   7  -3     4965.88     5443.56   1037.34 o 
  11   7  -3   224205.78   211225.48   4102.84 o 
  13   7  -3    50141.49    47832.37   1138.86 o 
  15   7  -3     3669.80     3834.67    422.76 o 
  17   7  -3       21.69       80.80    816.24 o 
  19   7  -3     5689.93     5699.00    251.59 o 
  21   7  -3     9760.11     9464.48    471.94 o 
  23   7  -3      656.07     1120.72    322.27 o 
  25   7  -3      792.00      909.81    104.94 o 
  27   7  -3    13926.99    15083.04    635.55 o 
  29   7  -3     1597.42     1637.52    183.43 o 
  31   7  -3      687.09      969.35    728.91 o 
  33   7  -3     2600.39     3917.49   1155.07 o 
  35   7  -3     1104.23     1502.81    945.95 o 
  37   7  -3     3138.15     2936.50    505.63 o 
   1   9  -3     8927.71    10579.20    482.42 o 
   3   9  -3    27569.96    28005.74    586.47 o 
   5   9  -3    13064.27    12979.18   1379.75 o 
   7   9  -3     2260.32     2172.62    472.70 o 
   9   9  -3    27008.78    24930.19   2042.07 o 
  11   9  -3     8958.05     7243.52    615.28 o 
  13   9  -3    41845.54    38770.21    237.47 o 
  15   9  -3     6253.13     6511.70    302.50 o 
  17   9  -3    46999.52    42324.61    948.83 o 
  19   9  -3    29189.37    29284.52    784.57 o 
  21   9  -3    12428.58    14441.83    823.23 o 
  23   9  -3    12045.52    11747.62    696.78 o 
  25   9  -3     1276.73     1932.89    361.24 o 
  27   9  -3     7169.79     7471.92    404.10 o 
  29   9  -3     2937.22     2325.11    200.06 o 
  31   9  -3     4927.22     4506.94    208.93 o 
  33   9  -3     3635.90     3986.38    737.49 o 
  35   9  -3     1612.56     2296.70    452.83 o 
  37   9  -3      239.86      332.50    213.84 o 
   1  11  -3     1722.17     3100.53   1168.82 o 
   3  11  -3    10825.79    10757.59    303.18 o 
   5  11  -3     1591.65     2222.04    648.37 o 
   7  11  -3   104940.03   112399.64    780.65 o 
   9  11  -3    33186.55    32549.45   1699.41 o 
  11  11  -3    10772.48    10432.89    417.98 o 
  13  11  -3    31719.80    32077.38    480.75 o 
  15  11  -3     5453.17     4407.31    311.94 o 
  17  11  -3     3228.41     3238.09    343.97 o 
  19  11  -3      134.35     1493.45    963.50 o 
  21  11  -3      629.27      984.05    217.74 o 
  23  11  -3    17049.08    17028.40    348.45 o 
  25  11  -3     3188.50     3429.66    484.85 o 
  27  11  -3     5306.97     4758.42    548.38 o 
  29  11  -3     2758.33     3533.50    571.69 o 
  31  11  -3     1080.01     1668.61    986.72 o 
  33  11  -3     1853.26     2934.39    464.03 o 
  35  11  -3     1133.15     1090.96    175.68 o 
  37  11  -3     3935.07     3247.02    227.71 o 
   1  13  -3    10196.58    12806.53    862.56 o 
   3  13  -3    54357.56    49664.78    798.42 o 
   5  13  -3     5801.27     6672.95    972.07 o 
   7  13  -3    10381.94     9476.32    751.06 o 
   9  13  -3    34142.42    38547.70    903.97 o 
  11  13  -3     8639.36     9005.20    307.19 o 
  13  13  -3    25949.23    26008.39    987.64 o 
  15  13  -3     7921.77     8627.30    531.92 o 
  17  13  -3     5078.95     4204.15    151.96 o 
  19  13  -3    12766.37    15381.62    611.26 o 
  21  13  -3     8137.05     7825.08    727.24 o 
  23  13  -3     3903.09     4167.75    416.08 o 
  25  13  -3       84.93      392.58    717.09 o 
  27  13  -3     4727.12     4653.08    533.47 o 
  29  13  -3     1917.18     2887.80   1445.83 o 
  31  13  -3      811.52      699.10    243.84 o 
  33  13  -3     3151.53     2917.82    136.61 o 
  35  13  -3     2804.66     3235.93    353.37 o 
   1  15  -3    20020.72    18289.33    310.84 o 
   3  15  -3    88276.66    83794.09    651.77 o 
   5  15  -3    16398.00    15002.78    984.24 o 
   7  15  -3    29338.28    27028.60   1828.69 o 
   9  15  -3    46010.32    44987.00   1475.23 o 
  11  15  -3    41944.60    41810.42    394.90 o 
  13  15  -3     6689.02     6190.68    415.05 o 
  15  15  -3    23089.96    24717.99    762.78 o 
  17  15  -3    13648.58    14400.33    470.56 o 
  19  15  -3    28318.02    27397.49    486.37 o 
  21  15  -3     9599.21     9269.20    700.52 o 
  23  15  -3     4810.32     5486.05    986.71 o 
  25  15  -3     2241.89     2670.60    282.04 o 
  27  15  -3     2915.17     3378.00    389.11 o 
  29  15  -3      802.74     1012.96   1130.76 o 
  31  15  -3     3284.61     4289.54    778.53 o 
  33  15  -3     1723.88     2280.78    690.95 o 
  35  15  -3     1150.08     1087.32    999.44 o 
   1  17  -3    89677.24    85335.82    569.11 o 
   3  17  -3     9187.18    10472.85    910.59 o 
   5  17  -3    10999.13    13594.20   2324.70 o 
   7  17  -3    31515.29    31215.19   1831.68 o 
   9  17  -3    24243.47    24712.80    906.90 o 
  11  17  -3    16780.12    15403.34   2242.84 o 
  13  17  -3    14907.54    15953.07    704.68 o 
  15  17  -3     8776.51     9009.81    308.78 o 
  17  17  -3    20156.62    17350.87    273.33 o 
  19  17  -3     8730.96     9202.59    390.60 o 
  21  17  -3      399.67      666.68    380.04 o 
  23  17  -3      977.29     1286.12    341.16 o 
  25  17  -3      166.93      269.92    467.61 o 
  27  17  -3      573.84     1221.70    603.72 o 
  29  17  -3     1822.07     2110.00    415.77 o 
  31  17  -3      273.76      583.28    271.13 o 
  33  17  -3      767.64      808.26    622.92 o 
  35  17  -3      822.95     1184.76    282.96 o 
   1  19  -3    37204.07    34253.23   1758.24 o 
   3  19  -3    18846.31    19280.30   1484.30 o 
   5  19  -3    12647.99    13984.89    514.64 o 
   7  19  -3    20107.70    21937.61    535.97 o 
   9  19  -3    21696.63    24736.58   1041.59 o 
  11  19  -3     2400.60     4341.06    616.17 o 
  13  19  -3    25144.74    24277.92   1236.27 o 
  15  19  -3     8107.05     9955.30    864.43 o 
  17  19  -3     3336.61     3006.18    410.83 o 
  19  19  -3     4048.52     4109.99    348.40 o 
  21  19  -3     8215.19     8030.42    722.12 o 
  23  19  -3     9180.85     9423.55    657.16 o 
  25  19  -3       39.27       68.10    387.65 o 
  27  19  -3     4674.52     4657.75   1117.31 o 
  29  19  -3      502.26      488.32    148.29 o 
  31  19  -3     1559.13     1737.86   1189.96 o 
  33  19  -3     1444.27     1329.54    563.25 o 
   1  21  -3     9286.43     8253.94    765.02 o 
   3  21  -3     4607.91     4730.11    647.61 o 
   5  21  -3    16397.74    16942.55    488.00 o 
   7  21  -3    16384.51    14081.90   1575.30 o 
   9  21  -3    11928.48    14789.75    738.70 o 
  11  21  -3     7336.93     7235.05    339.22 o 
  13  21  -3     8241.12     8650.16    348.17 o 
  15  21  -3     4998.19     4677.24    512.11 o 
  17  21  -3     7822.98     7956.84   1014.63 o 
  19  21  -3     4389.52     4685.79    721.80 o 
  21  21  -3     1018.16     1792.37    540.39 o 
  23  21  -3      430.72      976.33    449.57 o 
  25  21  -3     3874.23     4069.39    481.31 o 
  27  21  -3     2863.02     3374.76    850.12 o 
  29  21  -3      606.73      521.73    480.36 o 
  31  21  -3      832.44      908.88    608.47 o 
  33  21  -3     1612.90     1707.49    677.15 o 
   1  23  -3     4559.98     4724.57   2922.23 o 
   3  23  -3     5170.30     6269.69   1517.35 o 
   5  23  -3     2477.61     2847.23   1052.55 o 
   7  23  -3    10649.19    11050.22    559.19 o 
   9  23  -3     6801.02     7782.50    820.98 o 
  11  23  -3     1142.39     1407.83    251.06 o 
  13  23  -3     4034.42     3976.62    407.99 o 
  15  23  -3    10945.05    10571.51   1196.92 o 
  17  23  -3    13727.82    12177.11    801.10 o 
  19  23  -3     7375.42     7289.71    364.77 o 
  21  23  -3     8022.41     8352.95    388.25 o 
  23  23  -3      922.68     1178.08    559.72 o 
  25  23  -3     6686.93     7415.55    679.65 o 
  27  23  -3      517.51     1367.96    644.08 o 
  29  23  -3      787.80      553.78    390.88 o 
  31  23  -3      445.47      163.12    681.00 o 
   1  25  -3     1145.21     1521.14    312.26 o 
   3  25  -3    10491.59    10652.30    887.19 o 
   5  25  -3     4676.31     3958.82    426.45 o 
   7  25  -3     9843.56     8191.27    687.45 o 
   9  25  -3     4422.91     5236.86   1102.28 o 
  11  25  -3    10385.76    10269.52   1418.96 o 
  13  25  -3    11002.04    11126.29    473.45 o 
  15  25  -3     1425.26     1480.19    249.81 o 
  17  25  -3      337.54      408.78    542.97 o 
  19  25  -3      816.12      787.29    416.88 o 
  21  25  -3     4971.58     4674.04    569.18 o 
  23  25  -3     1579.11     1950.18    395.66 o 
  25  25  -3      149.66      379.89   1462.39 o 
  27  25  -3      433.75      855.71    983.48 o 
  29  25  -3      493.00      729.39    862.22 o 
   1  27  -3     2804.08     4265.08   1400.16 o 
   3  27  -3     8618.46     7499.65    884.27 o 
   5  27  -3     6758.28     6377.19    701.91 o 
   7  27  -3     1105.49     1440.67    752.69 o 
   9  27  -3     3991.18     3903.88    796.20 o 
  11  27  -3     3432.18     2921.34    276.16 o 
  13  27  -3     6914.57     6582.48   1415.99 o 
  15  27  -3       30.60      842.69    261.00 o 
  17  27  -3     7149.24     7754.84   1080.39 o 
  19  27  -3     4655.43     4898.58    466.43 o 
  21  27  -3     1575.45     1734.11    503.65 o 
  23  27  -3      264.85      445.95    445.98 o 
  25  27  -3      204.00     1198.51   1523.96 o 
  27  27  -3     2576.83     2694.11    982.69 o 
  29  27  -3     1891.10     2775.06    678.64 o 
   1  29  -3     7562.75    10585.54   2260.42 o 
   3  29  -3     5010.20     4934.76    542.97 o 
   5  29  -3      964.55      860.49    885.06 o 
   7  29  -3    11926.05    12343.23    534.24 o 
   9  29  -3     2610.45     3042.19    424.91 o 
  11  29  -3     2555.28     2196.17    629.39 o 
  13  29  -3     3983.78     4623.47    731.49 o 
  15  29  -3     5549.64     5960.01   1391.78 o 
  17  29  -3     1162.58     1766.48    694.44 o 
  19  29  -3      681.57      773.67    139.82 o 
  21  29  -3     1235.05     2591.32   2586.66 o 
  23  29  -3     2674.36     2721.23    862.22 o 
  25  29  -3      468.97      492.56    365.86 o 
  27  29  -3     2467.81     3067.73   1261.04 o 
   1  31  -3     4228.50     3588.71    556.95 o 
   3  31  -3    12260.89    16621.01   1228.49 o 
   5  31  -3     4825.08     5371.86    954.50 o 
   7  31  -3     3095.23     4061.36    955.61 o 
   9  31  -3     1512.21     2180.88    717.77 o 
  11  31  -3     4350.62     3947.63    368.19 o 
  13  31  -3     5051.23     8250.75   1237.40 o 
  15  31  -3     1018.35      820.27   2334.99 o 
  17  31  -3     2890.03     3886.98   1999.42 o 
  19  31  -3     3018.54     3462.86    689.78 o 
  21  31  -3      681.12     1887.56    787.65 o 
  23  31  -3       95.17       97.87   1323.62 o 
  25  31  -3     1838.38     2153.22   2404.90 o 
   1  33  -3      435.02     1237.34   1109.92 o 
   3  33  -3      323.45      817.36    885.52 o 
   5  33  -3     4988.52     5043.36    153.42 o 
   7  33  -3     8355.87     7052.54    470.99 o 
   9  33  -3       54.27      637.61   1231.87 o 
  11  33  -3     2002.84     2619.29   2316.34 o 
  13  33  -3      410.59     1183.81   1766.39 o 
  15  33  -3     2632.06     3034.08    186.43 o 
  17  33  -3      877.15     2013.40   1449.46 o 
  19  33  -3      535.33      335.57    191.09 o 
  21  33  -3     1352.00     1682.49   2055.35 o 
   1  35  -3      377.43      597.93    432.19 o 
   3  35  -3     4617.92     4095.12    432.06 o 
   5  35  -3     3780.69     3557.10    536.33 o 
   7  35  -3     1047.10     1750.38    675.79 o 
   9  35  -3     5810.57     6804.55   2647.25 o 
  11  35  -3     2370.85     3873.00   2563.36 o 
  13  35  -3     2854.10     3420.92    806.29 o 
  15  35  -3      207.36     1635.89   1575.30 o 
  17  35  -3     1222.44     1090.59   1533.35 o 
  19  35  -3     1018.53     1430.82    610.55 o 
   1  37  -3      987.72     1132.93   1157.22 o 
   3  37  -3      347.86      377.51   1220.97 o 
   5  37  -3      250.50      144.48    834.06 o 
   7  37  -3      115.77     1207.11    792.31 o 
   9  37  -3     1323.14     1039.33     97.87 o 
  11  37  -3     2740.62     2502.77   2777.75 o 
  13  37  -3      344.40     1547.34   1715.12 o 
  15  37  -3     1061.49      890.18   2022.72 o 
   1  39  -3      618.16      925.05    615.34 o 
   3  39  -3      512.98      729.93    833.68 o 
   5  39  -3      198.90      677.52   1332.64 o 
   7  39  -3     1132.26     1719.78   1230.41 o 
   9  39  -3      330.44      177.10    629.19 o 
  11  39  -3     2001.45     3700.56   2586.66 o 
   2   0  -2   168703.00   157676.83   8612.88 o 
   6   0  -2   354995.34   330476.41   1561.32 o 
  10   0  -2    29315.66    29170.53    721.93 o 
  14   0  -2   236811.56   224982.06   6303.53 o 
  18   0  -2    70708.20    69225.21   1428.49 o 
  22   0  -2    11958.82    14849.11    878.09 o 
  26   0  -2     9763.88    11468.45    805.74 o 
  30   0  -2     6565.83     6529.13    459.81 o 
  34   0  -2      807.10     2317.57   1547.50 o 
  38   0  -2      617.47      399.43     97.74 o 
   0   2  -2   267988.50   269212.50    740.45 o 
   2   2  -2   198074.05   204824.48   2118.26 o 
   4   2  -2   112268.70   117794.95    610.31 o 
   6   2  -2   841077.38   803326.69  12183.88 o 
   8   2  -2    40555.02    40473.85    871.61 o 
  10   2  -2    53875.54    50008.22   1803.01 o 
  12   2  -2    10580.20    13041.64    636.38 o 
  14   2  -2    25673.41    23488.90    856.58 o 
  16   2  -2    14479.05    16095.70    768.19 o 
  18   2  -2      629.85      805.52    387.82 o 
  20   2  -2      889.43     1047.66    175.19 o 
  22   2  -2    37166.52    35518.16    662.81 o 
  24   2  -2      764.23     1128.80    840.67 o 
  26   2  -2     4729.22     3994.90    414.18 o 
  28   2  -2      922.94     1110.92    113.50 o 
  30   2  -2     2413.95     2339.80    169.43 o 
  32   2  -2      931.35      802.64    296.66 o 
  34   2  -2      934.21      945.62    434.57 o 
  36   2  -2      575.49      770.47    629.71 o 
  38   2  -2     2383.88     2252.35    272.76 o 
   4   4  -2   211351.33   211385.91   2480.97 o 
   6   4  -2    85622.34    81515.64    656.46 o 
   8   4  -2    36601.25    35553.65   1860.74 o 
  10   4  -2    46615.66    45633.38   1371.65 o 
  12   4  -2    10100.28    11588.21    624.18 o 
  14   4  -2    69155.95    65504.57   1532.43 o 
  16   4  -2     4028.51     4417.11    589.83 o 
  18   4  -2    41522.25    38130.21   1588.52 o 
  20   4  -2    24669.55    26406.42   1164.69 o 
  22   4  -2     2298.58     2620.29    345.50 o 
  24   4  -2      504.70      932.16    345.78 o 
  26   4  -2     7641.42     7639.69    434.31 o 
  28   4  -2      579.18      689.10    135.89 o 
  30   4  -2    20980.06    19177.32    813.66 o 
  32   4  -2     1175.50     1496.57    498.39 o 
  34   4  -2     8051.13     7387.11    618.32 o 
  36   4  -2      110.97      344.57    217.74 o 
  38   4  -2      393.80      521.02    986.71 o 
   0   6  -2    35082.16    32660.67   1361.40 o 
   2   6  -2    12403.46    13601.32    666.89 o 
   4   6  -2    58944.66    55898.65    652.20 o 
   6   6  -2    44849.07    43332.32   1181.48 o 
   8   6  -2    41234.86    40899.21   1079.79 o 
  10   6  -2    65079.14    75097.30   1100.55 o 
  12   6  -2   113126.88   112122.27   1671.39 o 
  14   6  -2     9022.80     9834.48    417.08 o 
  16   6  -2    27425.12    28016.12    736.88 o 
  18   6  -2     3952.00     3908.27    257.03 o 
  20   6  -2     4888.31     5574.32    358.18 o 
  22   6  -2    30677.64    29133.09    736.53 o 
  24   6  -2     2337.90     3007.07    689.23 o 
  26   6  -2    11522.02    10056.94   1577.71 o 
  28   6  -2     2830.69     4090.76    591.37 o 
  30   6  -2     2098.01     2563.92    492.95 o 
  32   6  -2      157.81      194.13    130.30 o 
  34   6  -2     2977.80     3599.17    649.03 o 
  36   6  -2     1368.55     1716.74    377.81 o 
  38   6  -2      505.43     1204.03    912.65 o 
   2   8  -2    12317.55    12600.36    572.81 o 
   4   8  -2    23539.67    22300.93   1980.78 o 
   6   8  -2   112011.42   107740.80    994.77 o 
   8   8  -2    95853.24    94524.82   1851.60 o 
  10   8  -2    45363.86    46538.95   1008.87 o 
  12   8  -2     5409.25     8814.90    811.49 o 
  14   8  -2    44046.55    45992.32    563.44 o 
  16   8  -2    11633.96    13074.77    290.85 o 
  18   8  -2    32669.74    31167.36    646.01 o 
  20   8  -2    10538.97    10846.26    610.82 o 
  22   8  -2     2544.36     2213.49    221.41 o 
  24   8  -2    10357.10    10518.59    892.52 o 
  26   8  -2      218.13      336.38    760.40 o 
  28   8  -2     2876.72     2941.82    340.11 o 
  30   8  -2     5091.75     5593.54    481.00 o 
  32   8  -2      303.04     1236.70    517.36 o 
  34   8  -2     2840.19     3731.59    799.34 o 
  36   8  -2     3157.04     3417.66   1147.68 o 
  38   8  -2      533.36      435.77    129.74 o 
   0  10  -2   157105.88   155217.38   2057.67 o 
   2  10  -2    25516.31    29473.75   1052.63 o 
   4  10  -2     9487.89    10666.08   1074.87 o 
   6  10  -2    42290.65    39296.54    665.90 o 
   8  10  -2     3428.70     3396.10     83.18 o 
  10  10  -2    11509.09    10593.93   1802.10 o 
  12  10  -2     6305.07     7338.83    462.64 o 
  14  10  -2    26846.20    26697.92    635.21 o 
  16  10  -2    68993.73    65796.89    803.57 o 
  18  10  -2    14714.64    16044.52    871.09 o 
  20  10  -2    11240.58    10951.56    364.89 o 
  22  10  -2    19416.34    17809.23   1577.91 o 
  24  10  -2     3705.09     3855.47    259.35 o 
  26  10  -2     9345.27     9406.67    957.51 o 
  28  10  -2    13683.35    13771.80    758.02 o 
  30  10  -2      673.29      652.68    393.56 o 
  32  10  -2     7292.78     7175.47    437.26 o 
  34  10  -2       10.66      108.49   1005.72 o 
  36  10  -2      680.67      834.92    845.27 o 
  38  10  -2      138.46      757.73    472.78 o 
   2  12  -2    12949.66    12203.85    357.58 o 
   4  12  -2     6535.50     7620.35   1041.76 o 
   6  12  -2    62515.39    62555.42    865.60 o 
   8  12  -2    50982.22    50561.06    564.40 o 
  10  12  -2    32806.03    35468.95    937.74 o 
  12  12  -2    40722.48    38161.89    946.36 o 
  14  12  -2    17403.90    15818.11    396.20 o 
  16  12  -2     1073.39     1317.46    331.59 o 
  18  12  -2      836.24     1717.10    315.09 o 
  20  12  -2     4633.25     5017.70    408.19 o 
  22  12  -2      426.83      957.22    552.03 o 
  24  12  -2    24079.51    20811.20   1499.73 o 
  26  12  -2     6505.05     6203.68    537.39 o 
  28  12  -2     1844.75     2706.18    486.80 o 
  30  12  -2     3297.96     2768.60    457.81 o 
  32  12  -2     2249.25     2861.05    768.99 o 
  34  12  -2     3837.91     3932.90    833.03 o 
  36  12  -2     2275.76     2825.83    671.79 o 
   0  14  -2   284699.41   264954.22   9263.04 o 
   2  14  -2     4208.64     5115.96    811.63 o 
   4  14  -2    52864.97    60318.84   3832.59 o 
   6  14  -2    13104.12    13738.35   1102.11 o 
   8  14  -2    11747.52    11713.54   1869.74 o 
  10  14  -2    10991.03    12241.09    743.34 o 
  12  14  -2    42772.20    42859.70    560.81 o 
  14  14  -2     6825.90     8170.98    648.99 o 
  16  14  -2    28649.29    28890.91    837.65 o 
  18  14  -2     7533.57     8426.56    876.23 o 
  20  14  -2     3943.80     8549.98    701.90 o 
  22  14  -2      190.49      337.68    728.67 o 
  24  14  -2     1043.14     1343.20    365.68 o 
  26  14  -2     2674.94     2455.00    383.11 o 
  28  14  -2     2452.38     2911.29    581.68 o 
  30  14  -2     2276.86     3111.11    533.22 o 
  32  14  -2     3074.86     3117.07    306.34 o 
  34  14  -2      825.00      815.59     65.25 o 
  36  14  -2      633.64      503.35     41.87 o 
   2  16  -2      510.29      743.79    540.74 o 
   4  16  -2    71974.39    77729.85   1993.94 o 
   6  16  -2     1509.97     2348.74   1099.49 o 
   8  16  -2    88856.34    88319.16   3173.83 o 
  10  16  -2     4935.07     5005.93    636.15 o 
  12  16  -2     3443.20     5814.76    840.58 o 
  14  16  -2     7744.94     7650.37    264.40 o 
  16  16  -2     4296.94     4005.64    174.29 o 
  18  16  -2     2924.72     2628.56    482.48 o 
  20  16  -2    29952.97    28542.07    360.36 o 
  22  16  -2     4388.52     4273.13    588.24 o 
  24  16  -2     7811.89     6848.78    533.96 o 
  26  16  -2      897.66      647.19    129.16 o 
  28  16  -2     1754.64     1373.58    429.46 o 
  30  16  -2     1090.35     1010.01    249.02 o 
  32  16  -2      235.75      472.08    251.82 o 
  34  16  -2      232.87      696.08    243.73 o 
  36  16  -2     2294.06     2453.30    634.04 o 
   0  18  -2   159115.86   161784.06   3798.43 o 
   2  18  -2     3033.88     3249.64    422.83 o 
   4  18  -2    34771.48    34019.95   1164.00 o 
   6  18  -2    11280.34    11348.48   1447.90 o 
   8  18  -2     7827.53     8116.63    482.27 o 
  10  18  -2     3225.88     3481.86    416.94 o 
  12  18  -2    45311.17    43263.38    546.47 o 
  14  18  -2     1417.91     1410.27    272.35 o 
  16  18  -2    35849.89    35733.42   1082.32 o 
  18  18  -2      422.10      847.42    451.42 o 
  20  18  -2    22149.44    19755.63   1531.33 o 
  22  18  -2     1410.39     1796.13    995.65 o 
  24  18  -2     2600.26     3601.79    749.16 o 
  26  18  -2     2209.74     2552.13    566.19 o 
  28  18  -2     8609.54     8804.71    627.14 o 
  30  18  -2     1409.64     1100.37     80.98 o 
  32  18  -2     1090.95     1691.92    585.23 o 
  34  18  -2      732.43      400.82    321.07 o 
   2  20  -2     9528.07    10744.93    963.32 o 
   4  20  -2    27010.96    26914.39    798.92 o 
   6  20  -2     1169.40     1193.13    649.09 o 
   8  20  -2    29878.06    27902.58   1593.04 o 
  10  20  -2     7349.58     7304.04    801.74 o 
  12  20  -2     5244.84     5402.98   1156.34 o 
  14  20  -2     1850.19     2473.17    357.41 o 
  16  20  -2     1900.95     1938.24    456.26 o 
  18  20  -2     1262.47     1453.82    388.24 o 
  20  20  -2     6766.20     7345.61   1151.55 o 
  22  20  -2     2206.59     2371.51    665.43 o 
  24  20  -2     8612.04     7703.38   1134.71 o 
  26  20  -2      674.35      516.63    946.84 o 
  28  20  -2     1643.83     1650.19    323.18 o 
  30  20  -2     1937.67     1885.15    226.24 o 
  32  20  -2      782.22      766.25    439.96 o 
  34  20  -2      240.70      125.84    233.62 o 
   0  22  -2    29744.86    26761.65   1188.47 o 
   2  22  -2     4929.02     4907.07    407.78 o 
   4  22  -2    12189.80    14545.54    974.47 o 
   6  22  -2     2455.28     2869.10    543.11 o 
   8  22  -2     1669.73     1934.88    599.02 o 
  10  22  -2     2596.45     3315.76    755.28 o 
  12  22  -2      704.25     1588.99    708.82 o 
  14  22  -2      222.79      432.34    785.51 o 
  16  22  -2     9948.76     9124.36    605.69 o 
  18  22  -2      473.86     1371.59    909.13 o 
  20  22  -2      208.90      307.77    158.81 o 
  22  22  -2     4334.28     3559.37    392.50 o 
  24  22  -2      103.04      167.97    290.05 o 
  26  22  -2        3.86      165.34    476.24 o 
  28  22  -2     1330.24     1233.91    404.34 o 
  30  22  -2      515.74      894.84   1278.06 o 
  32  22  -2     1861.30     2360.81    685.09 o 
   2  24  -2     5924.02     5261.08    449.02 o 
   4  24  -2    12945.42    12162.02    298.24 o 
   6  24  -2     2043.62     2097.00    707.44 o 
   8  24  -2     4308.39     3707.74    391.46 o 
  10  24  -2     4327.39     3852.09    301.18 o 
  12  24  -2    12759.87    12052.35    870.51 o 
  14  24  -2    17641.09    14917.35    527.13 o 
  16  24  -2      399.34      691.00    196.11 o 
  18  24  -2     7419.98     6525.35    829.99 o 
  20  24  -2     1357.27     1174.54    399.85 o 
  22  24  -2      936.35     1281.68    367.33 o 
  24  24  -2     1898.82     1888.92    169.58 o 
  26  24  -2     1879.07     2283.35   1639.35 o 
  28  24  -2     1952.18     1981.59    518.13 o 
  30  24  -2      349.63      264.52     51.24 o 
  32  24  -2      784.26      833.24    194.28 o 
   0  26  -2    11417.00    13035.84    792.31 o 
   2  26  -2     9165.05     9490.01    841.25 o 
   4  26  -2     2633.63     3692.82   1218.73 o 
   6  26  -2     9614.91     9071.41    864.55 o 
   8  26  -2     3124.36     3557.24    545.66 o 
  10  26  -2    12993.34    11325.74   1023.76 o 
  12  26  -2     8846.38     8778.90    663.08 o 
  14  26  -2     1461.28     2327.39    272.47 o 
  16  26  -2     6468.06     7016.12    404.60 o 
  18  26  -2      336.72      417.07    744.48 o 
  20  26  -2     6289.69     6187.97    770.34 o 
  22  26  -2     4544.06     4117.95   1229.35 o 
  24  26  -2     1058.72     1833.58   1084.54 o 
  26  26  -2     3115.59     4029.48    651.43 o 
  28  26  -2      995.87      657.15   1766.45 o 
  30  26  -2      352.10      805.82    151.47 o 
   2  28  -2    16228.99    15066.83    729.39 o 
   4  28  -2     6462.78     7009.18    882.18 o 
   6  28  -2    14401.13    15926.40    910.00 o 
   8  28  -2    14441.01    16198.95   1124.94 o 
  10  28  -2     3517.38     3353.24    556.43 o 
  12  28  -2     1634.14     1432.79    719.08 o 
  14  28  -2     1850.00     2689.13    660.47 o 
  16  28  -2       38.61      234.08    356.54 o 
  18  28  -2     3499.91     5597.44   1197.79 o 
  20  28  -2     1269.76     1462.94    438.10 o 
  22  28  -2      259.88      699.41   1361.64 o 
  24  28  -2     1338.33     1183.81    820.46 o 
  26  28  -2     1927.50     1732.82    271.94 o 
  28  28  -2      131.08       23.30   1176.75 o 
   0  30  -2    17711.16    16265.67   2004.08 o 
   2  30  -2     4609.63     4907.12    339.70 o 
   4  30  -2     4147.64     4375.70    302.59 o 
   6  30  -2    13398.88    17113.60   1094.64 o 
   8  30  -2      229.91      310.29    743.07 o 
  10  30  -2     5020.96     5025.92    518.09 o 
  12  30  -2     3215.38     3798.07    333.96 o 
  14  30  -2     4635.03     5704.64   2637.93 o 
  16  30  -2      268.35     1477.43   1076.61 o 
  18  30  -2      456.74      434.05    328.31 o 
  20  30  -2     1815.94     2157.88    426.54 o 
  22  30  -2     6262.44     7100.62   1742.60 o 
  24  30  -2      249.58      562.48    689.00 o 
  26  30  -2     1846.84     1733.65    638.51 o 
   2  32  -2     8198.02     8195.18    883.79 o 
   4  32  -2     3790.40     3854.38    540.22 o 
   6  32  -2     5193.03     5692.59   1505.73 o 
   8  32  -2       65.83      718.54    812.62 o 
  10  32  -2     2312.75     2537.40    220.33 o 
  12  32  -2      665.08     1477.43   2129.92 o 
  14  32  -2    13363.41    12667.65    862.22 o 
  16  32  -2     2281.95     2982.82   1887.56 o 
  18  32  -2     3417.20     4665.31   2470.14 o 
  20  32  -2     1112.34     1519.37    964.75 o 
  22  32  -2      257.60      121.18   1654.53 o 
  24  32  -2      202.30      344.42    796.01 o 
   0  34  -2     4870.50     5872.42   1449.46 o 
   2  34  -2     2009.85     2826.75    528.99 o 
   4  34  -2      394.17      344.27    325.69 o 
   6  34  -2    10786.44    11723.86   1097.58 o 
   8  34  -2      223.27      482.94    545.30 o 
  10  34  -2     8929.27     8552.29   1197.79 o 
  12  34  -2     2427.34     2106.61   1160.50 o 
  14  34  -2      259.45      153.80   1155.84 o 
  16  34  -2     1337.29     1454.12     69.91 o 
  18  34  -2      580.94     1808.33    773.67 o 
  20  34  -2      661.96     2516.75   1976.12 o 
  22  34  -2      543.23      880.86   1374.89 o 
   2  36  -2     6267.20     5198.33    293.89 o 
   4  36  -2      754.82     1235.56   1581.12 o 
   6  36  -2      102.84      534.69    421.79 o 
   8  36  -2       63.52      433.44   2046.03 o 
  10  36  -2      729.81     1962.13   1817.65 o 
  12  36  -2      953.71     1207.11     32.62 o 
  14  36  -2     3235.21     2773.09   2791.73 o 
  16  36  -2       58.08       41.95    810.95 o 
  18  36  -2       72.05      946.11   2787.07 o 
   0  38  -2      156.20     1482.09   1840.96 o 
   2  38  -2      676.54      868.88    734.05 o 
   4  38  -2      223.00      293.62   1108.91 o 
   6  38  -2     2718.27     2552.17    406.52 o 
   8  38  -2      199.14      163.12   1477.43 o 
  10  38  -2      818.38      834.26   1444.80 o 
  12  38  -2      305.97      494.03   2432.86 o 
  14  38  -2       20.69       13.98   1374.89 o 
  16  38  -2      708.10      638.51   2297.70 o 
   2  40  -2       48.81      466.61    688.51 o 
   4  40  -2      935.09      545.30   1288.19 o 
   6  40  -2      316.40      167.78    915.55 o 
   8  40  -2     1802.57     2223.13    932.13 o 
  10  40  -2      214.51      801.63   1593.94 o 
   3   1  -1   157627.50   158972.98    732.77 o 
   5   1  -1    34591.93    34301.47    994.53 o 
   7   1  -1   133114.16   136125.42   2547.02 o 
   9   1  -1    85992.20    92720.46   2551.33 o 
  11   1  -1    23030.79    24048.98   1163.10 o 
  13   1  -1    53755.78    49225.07    320.14 o 
  15   1  -1    17968.86    18761.86    639.62 o 
  17   1  -1     5778.81     5699.81    502.56 o 
  19   1  -1    16349.78    17278.14    566.63 o 
  21   1  -1    11445.52    10904.16    618.52 o 
  23   1  -1    12972.60    13775.08    453.95 o 
  25   1  -1     3852.39     4489.00    435.73 o 
  27   1  -1    13893.95    15919.24    818.68 o 
  29   1  -1      655.65     1462.09    358.64 o 
  31   1  -1     1005.69      976.06    209.05 o 
  33   1  -1     3599.08     3648.02    325.32 o 
  35   1  -1     2466.15     3344.21    546.56 o 
  37   1  -1      197.25      247.15    133.20 o 
  39   1  -1      396.91      538.67    339.24 o 
   1   3  -1    61568.98    63315.80   3425.58 o 
   3   3  -1    62674.95    64193.05    786.85 o 
   5   3  -1   289627.06   288140.47   2045.58 o 
   7   3  -1   171339.19   174644.06   1212.22 o 
   9   3  -1    27268.24    27144.60   1186.37 o 
  11   3  -1    10477.76     9475.15    639.06 o 
  13   3  -1    20200.05    19333.02    125.15 o 
  15   3  -1     7470.27     8678.65    630.05 o 
  17   3  -1    35839.89    33021.48    416.43 o 
  19   3  -1    41052.26    37411.12   1029.05 o 
  21   3  -1    15955.28    14985.56    574.19 o 
  23   3  -1    15743.32    13450.77    499.58 o 
  25   3  -1     9246.96    11770.04    548.37 o 
  27   3  -1    11588.32    13343.25    761.14 o 
  29   3  -1     2738.90     3256.70    422.96 o 
  31   3  -1      220.64      329.43     81.93 o 
  33   3  -1     4186.63     5143.25    455.25 o 
  35   3  -1      540.14      709.36    254.16 o 
  37   3  -1      111.72      221.77    905.82 o 
  39   3  -1      790.22      897.15    423.81 o 
   1   5  -1    56626.84    67512.47   1775.29 o 
   3   5  -1    90712.09    88487.20   1398.89 o 
   5   5  -1   359363.06   343813.72   4568.26 o 
   7   5  -1    38100.32    40090.19    633.89 o 
   9   5  -1    17797.02    21510.45    598.51 o 
  11   5  -1     6526.49     5625.96    494.28 o 
  13   5  -1    51431.84    48747.06    912.92 o 
  15   5  -1    19629.70    18178.93    308.28 o 
  17   5  -1     4288.02     4928.56    647.15 o 
  19   5  -1    22110.59    21470.37    611.85 o 
  21   5  -1    26851.72    28574.92    914.88 o 
  23   5  -1    11258.93    12542.08    448.05 o 
  25   5  -1     1426.19     1247.74    186.11 o 
  27   5  -1    12344.17    14043.28    675.85 o 
  29   5  -1     2491.59     2119.98    186.15 o 
  31   5  -1      351.80      634.84    639.29 o 
  33   5  -1     1079.61     1091.78    238.61 o 
  35   5  -1     6866.98     6544.88    442.93 o 
  37   5  -1     2254.52     2215.28    330.27 o 
  39   5  -1      469.37      815.74    252.38 o 
   1   7  -1    30070.40    30833.37    995.05 o 
   3   7  -1   155517.25   144390.22   3982.48 o 
   5   7  -1    37185.57    39425.18    631.76 o 
   7   7  -1    16743.09    15075.98    321.55 o 
   9   7  -1     1832.28     1612.71    202.45 o 
  11   7  -1    49980.96    49438.34    558.04 o 
  13   7  -1    61160.55    57163.84    667.31 o 
  15   7  -1    26785.30    30523.64    973.11 o 
  17   7  -1    10603.40    10521.38    543.68 o 
  19   7  -1    16832.18    16729.05    659.36 o 
  21   7  -1    11842.81    10547.03   1348.78 o 
  23   7  -1     2756.36     1821.11    689.20 o 
  25   7  -1    22846.75    21793.87    688.31 o 
  27   7  -1     4234.94     4265.05    595.93 o 
  29   7  -1     9026.92     9116.03    896.31 o 
  31   7  -1     3016.79     3533.84    511.61 o 
  33   7  -1     3424.46     4135.81    397.72 o 
  35   7  -1     4103.59     3929.63   1192.79 o 
  37   7  -1     1135.70      989.12    477.37 o 
  39   7  -1      792.13      743.53    254.10 o 
   1   9  -1    17967.97    18048.38    408.05 o 
   3   9  -1    49860.62    47498.79   1271.60 o 
   5   9  -1   134712.78   131519.91    918.60 o 
   7   9  -1    97190.06    93153.08    900.72 o 
   9   9  -1     3023.57     4847.46   1064.79 o 
  11   9  -1    58886.47    62809.55    670.65 o 
  13   9  -1    22796.80    24383.67   1231.73 o 
  15   9  -1    30827.30    29120.93    757.80 o 
  17   9  -1    20829.96    17654.67   1125.40 o 
  19   9  -1     5239.02     6269.56    973.79 o 
  21   9  -1      826.42      904.91    238.60 o 
  23   9  -1     4524.90     4352.40    234.29 o 
  25   9  -1     1505.29     1433.84     98.89 o 
  27   9  -1      777.07      878.65    218.34 o 
  29   9  -1     6533.48     6493.95    320.77 o 
  31   9  -1     8022.35     7383.34    292.57 o 
  33   9  -1     6797.44     5205.72    361.98 o 
  35   9  -1     2531.10     2631.63    190.85 o 
  37   9  -1      195.46      515.21    887.36 o 
   1  11  -1    12434.28    12589.69    809.57 o 
   3  11  -1    14692.62    13777.65    262.36 o 
   5  11  -1    27863.76    29471.64    654.17 o 
   7  11  -1    57463.61    57503.61   1779.49 o 
   9  11  -1    49360.86    46764.57    597.34 o 
  11  11  -1    49700.41    49083.00   4171.64 o 
  13  11  -1    16377.29    18719.80    883.29 o 
  15  11  -1    19487.03    18960.88    255.24 o 
  17  11  -1     4198.04     3761.00    483.85 o 
  19  11  -1    19781.45    18880.88    554.64 o 
  21  11  -1     6890.17     7721.91    794.70 o 
  23  11  -1     5889.45     5630.91    237.38 o 
  25  11  -1     7527.33     6870.38    462.66 o 
  27  11  -1    23818.25    21321.10    664.55 o 
  29  11  -1     4116.67     3790.15    400.50 o 
  31  11  -1     5589.91     5915.33    624.57 o 
  33  11  -1      984.36     1232.94    223.86 o 
  35  11  -1      851.23     1464.20    352.48 o 
  37  11  -1      554.98      860.40    175.58 o 
   1  13  -1   110173.48   104200.68   2657.14 o 
   3  13  -1     9380.61    12124.31    545.00 o 
   5  13  -1    27988.35    28001.22    558.75 o 
   7  13  -1    35366.89    43273.20   3995.12 o 
   9  13  -1    51328.49    52477.13    745.51 o 
  11  13  -1    17665.97    20506.95    640.23 o 
  13  13  -1    21359.01    23825.64    685.56 o 
  15  13  -1    30591.67    27359.31   1106.90 o 
  17  13  -1    12339.67    14227.30   1212.70 o 
  19  13  -1     5424.23     6825.88    326.32 o 
  21  13  -1    11284.77    11264.79    386.14 o 
  23  13  -1    17742.11    17061.69    891.61 o 
  25  13  -1     3342.25     4119.89    613.66 o 
  27  13  -1     9466.65     9266.41    598.48 o 
  29  13  -1     3111.56     4075.10    443.80 o 
  31  13  -1      520.97     1554.86    544.70 o 
  33  13  -1     3763.84     3802.92    324.32 o 
  35  13  -1     1640.67     3256.34    741.72 o 
  37  13  -1     1552.38     1845.40    346.00 o 
   1  15  -1    16628.13    16607.73    475.89 o 
   3  15  -1    56202.87    54863.38    450.60 o 
   5  15  -1    59353.57    57918.60   3372.31 o 
   7  15  -1    49507.72    49053.93    888.48 o 
   9  15  -1     4978.57     6641.58   1402.78 o 
  11  15  -1    17632.74    20051.32   1220.62 o 
  13  15  -1     3583.34     4017.54    584.56 o 
  15  15  -1      617.48     1219.90    336.70 o 
  17  15  -1     4627.35     4919.27    306.77 o 
  19  15  -1     6126.46     6613.92    258.86 o 
  21  15  -1    16335.58    16217.99    885.59 o 
  23  15  -1     4160.94     3865.41    773.79 o 
  25  15  -1     3896.39     3988.29    188.46 o 
  27  15  -1     5882.43     5306.11    128.44 o 
  29  15  -1      411.14     1104.16    543.67 o 
  31  15  -1      447.60      480.96     95.59 o 
  33  15  -1     1866.79     1938.99    834.13 o 
  35  15  -1     1088.17      904.05    493.14 o 
  37  15  -1       33.45      212.88    333.21 o 
   1  17  -1    26546.75    27300.40    893.84 o 
   3  17  -1    78678.25    78133.38   1176.09 o 
   5  17  -1    34026.82    31866.75    411.02 o 
   7  17  -1    35988.09    33506.65    475.60 o 
   9  17  -1    15622.38    17855.64    898.87 o 
  11  17  -1     8133.98     6996.23   1941.26 o 
  13  17  -1    11038.42    14061.54   1191.26 o 
  15  17  -1     3376.06     4516.67    640.36 o 
  17  17  -1    12763.02    14753.66    574.84 o 
  19  17  -1     4281.53     6525.03    776.27 o 
  21  17  -1     3313.52     3473.68    711.29 o 
  23  17  -1      862.42     1412.22    368.63 o 
  25  17  -1    10291.33    11842.65    489.61 o 
  27  17  -1      967.95     1138.50    824.57 o 
  29  17  -1     8054.57     7401.08    308.08 o 
  31  17  -1      729.85     1179.40    277.28 o 
  33  17  -1     1457.40     1681.92    354.12 o 
  35  17  -1       42.58      689.36   1078.14 o 
   1  19  -1    28279.82    28133.35    881.44 o 
   3  19  -1    37537.20    32850.07    236.27 o 
   5  19  -1    43743.21    45632.14   1237.92 o 
   7  19  -1    15274.54    15625.76    590.23 o 
   9  19  -1    34702.29    31376.32   1436.66 o 
  11  19  -1    22445.63    20467.63    549.72 o 
  13  19  -1    46969.18    46476.05    505.19 o 
  15  19  -1     8512.98     8427.18    304.53 o 
  17  19  -1     1617.39     1460.38    254.50 o 
  19  19  -1      807.49     2541.56    837.94 o 
  21  19  -1     1697.31     1859.20    249.99 o 
  23  19  -1     8134.64     6923.55    295.27 o 
  25  19  -1     1152.68     2338.43    637.81 o 
  27  19  -1     1976.31     2751.93    429.34 o 
  29  19  -1     3605.70     3936.59    730.84 o 
  31  19  -1     1198.92     1502.98    322.10 o 
  33  19  -1      421.78      807.58    555.05 o 
  35  19  -1       96.31      227.96    175.67 o 
   1  21  -1     2141.14     2642.85    127.07 o 
   3  21  -1     8688.71    10210.85    488.39 o 
   5  21  -1    11284.99    10671.25    330.90 o 
   7  21  -1    27282.98    26425.42    509.37 o 
   9  21  -1    20895.78    19108.78   1645.56 o 
  11  21  -1     8278.43     9677.43   1319.30 o 
  13  21  -1     8369.37    12492.00    924.82 o 
  15  21  -1     3375.59     4839.49    914.26 o 
  17  21  -1     1030.56      884.00    757.91 o 
  19  21  -1     8313.14     8115.29    675.40 o 
  21  21  -1     3427.58     3245.44    338.01 o 
  23  21  -1     8997.10     9390.13    683.16 o 
  25  21  -1     2801.57     2682.58    477.51 o 
  27  21  -1     4119.44     4531.75    285.44 o 
  29  21  -1     6902.33     7235.00    821.00 o 
  31  21  -1      149.81     1345.31    646.93 o 
  33  21  -1     1666.29     1508.38    298.09 o 
   1  23  -1    11817.04    11636.16    612.59 o 
   3  23  -1    17714.17    16190.65   1023.99 o 
   5  23  -1     6215.34     8011.90   1239.91 o 
   7  23  -1     5526.86     5776.83    618.46 o 
   9  23  -1      256.95     1021.58    734.38 o 
  11  23  -1     4414.14     3303.56    278.50 o 
  13  23  -1     5482.14     6046.38    868.97 o 
  15  23  -1     7746.45     8057.60    388.34 o 
  17  23  -1     8206.11     8335.76   1341.32 o 
  19  23  -1     4316.35     4362.42    232.76 o 
  21  23  -1     3568.70     3793.83    254.96 o 
  23  23  -1     2237.64     1847.55    693.81 o 
  25  23  -1      271.15      861.03    697.19 o 
  27  23  -1     2814.95     2777.06    279.02 o 
  29  23  -1     1143.69      903.76    226.39 o 
  31  23  -1     2435.13     2506.59    482.45 o 
  33  23  -1     2170.95     2591.38    275.31 o 
   1  25  -1     1826.95     1987.56    439.29 o 
   3  25  -1     1808.77     2614.23    914.72 o 
   5  25  -1     1478.68     1620.91    503.79 o 
   7  25  -1     2538.98     3359.16    761.45 o 
   9  25  -1     7339.06     7079.40    753.62 o 
  11  25  -1    10580.21     9635.45    706.47 o 
  13  25  -1     1192.36     1728.98    202.48 o 
  15  25  -1      730.03      790.68    203.16 o 
  17  25  -1     1160.64     1582.63    353.25 o 
  19  25  -1      142.29     1014.00    344.72 o 
  21  25  -1     1950.83     1834.91    458.41 o 
  23  25  -1     2686.91     2856.40    491.10 o 
  25  25  -1     5862.70     5334.71   1160.75 o 
  27  25  -1     3464.18     3176.28    615.71 o 
  29  25  -1      139.22      427.39    414.91 o 
  31  25  -1      188.90      209.73    556.37 o 
   1  27  -1     1729.68     2511.31   1136.60 o 
   3  27  -1     1223.30     1769.53    898.66 o 
   5  27  -1    15572.30    14206.76    562.19 o 
   7  27  -1    16424.43    15508.04    263.11 o 
   9  27  -1     6390.37     6291.74    376.13 o 
  11  27  -1       91.96      447.13    220.65 o 
  13  27  -1     3101.39     3665.17    526.84 o 
  15  27  -1     4573.75     4117.42    547.63 o 
  17  27  -1     2304.75     2821.86    567.65 o 
  19  27  -1      163.62     1700.54   1108.58 o 
  21  27  -1     4694.46     4731.11    553.91 o 
  23  27  -1     2285.01     2442.18    336.91 o 
  25  27  -1     2909.20     2729.00    287.02 o 
  27  27  -1       39.71      577.62   1512.44 o 
  29  27  -1      931.43     1267.34    214.13 o 
   1  29  -1     9220.66     9153.10    906.50 o 
   3  29  -1     3726.73     4039.22    533.70 o 
   5  29  -1     6375.94     7837.50    723.08 o 
   7  29  -1     2033.07     3304.33    843.68 o 
   9  29  -1      600.15      680.92    403.15 o 
  11  29  -1     7433.32     7417.94    571.66 o 
  13  29  -1     5697.94     6527.37    678.37 o 
  15  29  -1     1093.72     1369.14   1257.71 o 
  17  29  -1     1038.71     1886.15    797.31 o 
  19  29  -1     6313.16     6941.28    889.07 o 
  21  29  -1     2662.68     3551.72   1095.19 o 
  23  29  -1      291.97      852.81    699.76 o 
  25  29  -1     1445.86     1899.82    484.86 o 
  27  29  -1     2152.99     1840.68     46.57 o 
   1  31  -1    30525.35    28583.48   2717.16 o 
   3  31  -1      295.36      135.16    686.79 o 
   5  31  -1     1195.01     1648.20    721.70 o 
   7  31  -1     2020.82     2186.30    751.38 o 
   9  31  -1     2702.71     4367.03   2521.41 o 
  11  31  -1      509.02      431.72    807.13 o 
  13  31  -1     1605.66     2365.35    668.98 o 
  15  31  -1     2564.64     2446.21    251.41 o 
  17  31  -1     1918.63     1953.02    663.54 o 
  19  31  -1     1509.80     1535.12    906.50 o 
  21  31  -1      689.27      981.31    496.36 o 
  23  31  -1     1138.08     1306.84    512.74 o 
  25  31  -1     1065.04     1063.14    324.19 o 
   1  33  -1    12396.55    16203.04   2153.22 o 
   3  33  -1    15454.35    21920.53   1485.71 o 
   5  33  -1     8894.28     8981.96   1158.69 o 
   7  33  -1     5386.47     4692.09    266.06 o 
   9  33  -1      688.86      563.94   1109.23 o 
  11  33  -1      412.06      682.69    192.55 o 
  13  33  -1     1361.15     1922.83    523.48 o 
  15  33  -1      743.30     1515.43   1052.52 o 
  17  33  -1       49.24     1775.71   2456.16 o 
  19  33  -1     7236.11     6961.42    551.64 o 
  21  33  -1     1473.96     1234.06    807.46 o 
  23  33  -1     1008.71     2587.13   1506.65 o 
   1  35  -1     4022.53     3606.07    944.30 o 
   3  35  -1      349.97      396.16    510.25 o 
   5  35  -1     7768.65     7125.91    603.09 o 
   7  35  -1     1019.23     1219.89    587.24 o 
   9  35  -1     4231.46     4357.71   1840.96 o 
  11  35  -1      234.32      496.41   1289.74 o 
  13  35  -1     2436.81     3010.59    741.17 o 
  15  35  -1       15.36     1160.50    671.13 o 
  17  35  -1       42.34      638.51    424.12 o 
  19  35  -1     2771.70     3476.85   1151.18 o 
  21  35  -1     1544.81     1873.33    452.63 o 
   1  37  -1     3632.35     3119.93    354.53 o 
   3  37  -1     2212.03     1944.14    261.00 o 
   5  37  -1      386.92     1113.27   1214.99 o 
   7  37  -1     1792.90     2047.88    175.00 o 
   9  37  -1      130.54      200.41   1002.04 o 
  11  37  -1     1502.75     1664.82    506.63 o 
  13  37  -1      297.16      172.44   1887.56 o 
  15  37  -1       12.68     1407.52   2204.49 o 
  17  37  -1      835.90     1141.86   2460.82 o 
   1  39  -1      325.33      540.66   1270.78 o 
   3  39  -1     1596.60     1675.48    422.42 o 
   5  39  -1     2847.98     2812.66    636.46 o 
   7  39  -1      476.26      732.11    441.98 o 
   9  39  -1      292.51      149.14   2353.63 o 
  11  39  -1      490.57      983.40   2693.86 o 
  13  39  -1      226.64     1831.64   2684.53 o 
   1  41  -1      509.93      757.85    968.09 o 
   3  41  -1      727.97      400.82    282.75 o 
   5  41  -1      875.29      699.10    358.88 o 
   7  41  -1      238.48      455.65    461.18 o 
   4   0   0    58079.02    54585.67    687.45 o 
   8   0   0   161295.30   154044.08   1359.91 o 
  12   0   0    16874.10    16365.48    527.93 o 
  16   0   0   226587.14   223423.83   2051.68 o 
  20   0   0      283.34     1254.44    579.32 o 
  24   0   0    25907.24    28112.07   1031.63 o 
  28   0   0    22705.13    22003.79    821.90 o 
  32   0   0     3431.75     3189.69    134.85 o 
  36   0   0      895.30      781.40   1105.25 o 
  40   0   0       77.82      294.35   1254.14 o 
   2   2   0    15694.41    15237.41    427.67 o 
   4   2   0    76307.51    75277.48    999.84 o 
   6   2   0   172846.42   169555.00   2809.22 o 
   8   2   0     2894.58     4335.83    584.96 o 
  10   2   0   104259.94   107409.29   1801.81 o 
  12   2   0     2101.20     2088.27    173.99 o 
  14   2   0     1448.40     1643.87    183.62 o 
  16   2   0       51.28      193.43    171.38 o 
  18   2   0     3601.97     4812.53    380.65 o 
  20   2   0   177280.02   164725.58   2403.90 o 
  22   2   0      921.50      661.03    204.61 o 
  24   2   0    35529.52    35390.59    521.67 o 
  26   2   0     3434.03     5335.89    236.93 o 
  28   2   0      564.92     1367.54    483.25 o 
  30   2   0      204.98      673.52    431.88 o 
  32   2   0     3121.22     3019.88    382.71 o 
  34   2   0      266.46      438.96    181.88 o 
  36   2   0     1670.02     2826.25    961.00 o 
  38   2   0        0.04      326.74    211.90 o 
   0   4   0   371820.63   351556.53   1212.56 o 
   2   4   0      109.97     1151.18   1789.69 o 
   4   4   0   253931.16   258934.72   2283.16 o 
   6   4   0    79657.24    79931.74    921.72 o 
   8   4   0    73117.28    73115.56   1279.56 o 
  10   4   0    39563.95    39321.67   1220.78 o 
  12   4   0     4978.98     4245.32    294.04 o 
  14   4   0    14389.90    14812.35    206.91 o 
  16   4   0    39771.20    39003.58    759.52 o 
  18   4   0     5729.74     5747.67    389.48 o 
  20   4   0    42904.02    40122.62    842.89 o 
  22   4   0      464.60      836.08    198.78 o 
  24   4   0      152.93     1051.55    270.84 o 
  26   4   0      551.94      880.84    616.83 o 
  28   4   0     6287.24     6964.06    489.02 o 
  30   4   0      382.80     1291.26   1180.47 o 
  32   4   0      625.18     1342.92    367.67 o 
  34   4   0     9661.35     8831.53    347.23 o 
  36   4   0     2504.26     1893.26    449.56 o 
  38   4   0      717.85     1077.61    462.39 o 
   2   6   0   644642.38   614380.44   6661.41 o 
   4   6   0   184947.77   187723.03   1016.39 o 
   6   6   0        7.41      723.16    691.40 o 
   8   6   0    38409.27    39507.02    455.56 o 
  10   6   0    17215.87    16988.72    323.25 o 
  12   6   0      206.12     2408.41    511.22 o 
  14   6   0     8721.03     8130.60    357.97 o 
  16   6   0       57.76      490.02    511.37 o 
  18   6   0    10049.43    10072.21    567.50 o 
  20   6   0    11570.93    14681.03    693.14 o 
  22   6   0     1367.07     1595.17    304.46 o 
  24   6   0    61729.82    56543.63    983.32 o 
  26   6   0       40.20      199.29    689.56 o 
  28   6   0     4807.80     7778.21    879.89 o 
  30   6   0     2418.55     2471.14    454.92 o 
  32   6   0     6047.99     5892.76    288.11 o 
  34   6   0     7075.04     8286.07   1123.29 o 
  36   6   0     3042.85     3469.67    942.58 o 
  38   6   0        5.42      486.70    407.97 o 
   0   8   0   254573.86   239803.48    495.69 o 
   2   8   0    29985.98    27964.18    472.01 o 
   4   8   0    83453.05    74820.48    556.91 o 
   6   8   0    19630.06    16181.88    289.34 o 
   8   8   0     1892.40     4124.13   1522.33 o 
  10   8   0     5690.50     8627.95    501.38 o 
  12   8   0     4903.50     4901.80    129.14 o 
  14   8   0      117.61      648.40    523.35 o 
  16   8   0    10156.33    10507.45    356.41 o 
  18   8   0    18386.79    16369.08    801.09 o 
  20   8   0    13748.56    14560.51    767.36 o 
  22   8   0    65976.66    57521.42   1075.78 o 
  24   8   0      191.55      491.77    400.67 o 
  26   8   0      221.45      316.21    342.95 o 
  28   8   0    10939.34    13552.76    785.36 o 
  30   8   0    12955.06    12494.24    597.81 o 
  32   8   0      467.77     1400.41    827.13 o 
  34   8   0       28.68      598.37    194.26 o 
  36   8   0     1443.57     1376.90    308.10 o 
  38   8   0      442.94      747.90    325.63 o 
   2  10   0    13674.89    13724.87   1409.91 o 
   4  10   0     3502.64     4601.72    753.69 o 
   6  10   0     2010.12     1957.62   1994.64 o 
   8  10   0    32686.06    29793.17   1400.32 o 
  10  10   0    47253.87    50022.55   1919.32 o 
  12  10   0    32365.30    31069.53    449.49 o 
  14  10   0    14306.85    15652.84   1300.08 o 
  16  10   0        1.83      140.41    337.72 o 
  18  10   0    30122.48    31388.47    658.09 o 
  20  10   0     5316.39     5960.12    291.55 o 
  22  10   0     4300.01     4816.36    144.83 o 
  24  10   0    11136.74     9851.82   1078.25 o 
  26  10   0     1059.73     1384.76    174.83 o 
  28  10   0     4741.86     4307.42    306.84 o 
  30  10   0    19832.85    16570.24    315.99 o 
  32  10   0        1.89      211.34    449.69 o 
  34  10   0      564.87      886.42    566.56 o 
  36  10   0     2770.89     2776.07    933.58 o 
  38  10   0      478.94      425.13    468.88 o 
   0  12   0    14891.33    18164.63   1505.39 o 
   2  12   0     7649.73     6651.08    498.05 o 
   4  12   0       23.21      722.78    319.79 o 
   6  12   0    77079.96    81134.20   1682.14 o 
   8  12   0    17000.94    18454.18    493.89 o 
  10  12   0   158601.47   149213.59   3821.07 o 
  12  12   0    22528.41    25834.74   1037.53 o 
  14  12   0    13012.81    14436.80    788.68 o 
  16  12   0       57.06      169.93    247.07 o 
  18  12   0     6670.19     6260.69    223.24 o 
  20  12   0        6.89      298.02    787.73 o 
  22  12   0    23670.22    27100.87    465.19 o 
  24  12   0      388.65      374.41    124.15 o 
  26  12   0    19265.81    18397.38    452.01 o 
  28  12   0      676.26      725.10    126.64 o 
  30  12   0       68.74      498.98    352.32 o 
  32  12   0       20.61      581.39    539.94 o 
  34  12   0      278.55      882.70    506.22 o 
  36  12   0       20.15      231.39    544.92 o 
  38  12   0     2625.58     2916.69    575.14 o 
   2  14   0   119963.27   109970.75    235.76 o 
   4  14   0      608.29     3337.10    728.11 o 
   6  14   0    70718.62    72470.96    414.68 o 
   8  14   0     1023.28      855.69    199.71 o 
  10  14   0    14577.26    14155.35   1716.14 o 
  12  14   0     6164.09     6455.81    304.31 o 
  14  14   0    25481.19    26889.16    491.60 o 
  16  14   0      967.80     1163.57     64.93 o 
  18  14   0     1745.32     1763.23    938.20 o 
  20  14   0     1120.94      842.51    319.12 o 
  22  14   0     2334.20     1850.96    393.00 o 
  24  14   0     2037.84     1662.85    455.23 o 
  26  14   0     4735.66     4277.65    165.99 o 
  28  14   0     5245.49     4431.11    334.05 o 
  30  14   0     8229.80     7085.63   1250.49 o 
  32  14   0      124.60      233.52    746.04 o 
  34  14   0      928.73      606.55    248.81 o 
  36  14   0      971.19     1316.67    836.31 o 
   0  16   0    31969.51    31950.05    805.58 o 
   2  16   0    13155.85    15071.51    464.34 o 
   4  16   0     7787.51     8141.03    346.77 o 
   6  16   0   392276.19   370062.00   1360.40 o 
   8  16   0    45686.86    42500.54    223.69 o 
  10  16   0    73838.27    65867.69    236.72 o 
  12  16   0    14188.20    11929.62    844.89 o 
  14  16   0     2484.37     2644.02    269.06 o 
  16  16   0     6405.84     5939.75    132.92 o 
  18  16   0    40802.05    42322.08    460.60 o 
  20  16   0      352.02      701.72    285.14 o 
  22  16   0    32695.79    30103.22    506.15 o 
  24  16   0     3312.94     2930.11    349.20 o 
  26  16   0     8032.02     9818.80    905.92 o 
  28  16   0     4891.76     5025.58    679.63 o 
  30  16   0      176.23      340.88    557.59 o 
  32  16   0       61.41      105.91    396.71 o 
  34  16   0     2447.11     3038.08    459.83 o 
  36  16   0      529.08      819.28    604.76 o 
   2  18   0    50453.67    50214.57   4387.94 o 
   4  18   0      509.73     1967.15    392.20 o 
   6  18   0     6363.52     6430.61    757.27 o 
   8  18   0     2657.51     3024.39    191.52 o 
  10  18   0    11149.79    10724.85    935.30 o 
  12  18   0      903.55     1290.95    415.76 o 
  14  18   0    13349.24    11032.05   1125.92 o 
  16  18   0      264.28      959.22    286.54 o 
  18  18   0     3411.81     2425.03    142.63 o 
  20  18   0       13.67      766.19    255.03 o 
  22  18   0     2321.48     2603.19    698.31 o 
  24  18   0      310.44      682.64    318.21 o 
  26  18   0     4360.88     3446.00    494.32 o 
  28  18   0      857.74      804.07    335.58 o 
  30  18   0     5619.25     5157.27    425.08 o 
  32  18   0     1398.80     1802.56    698.72 o 
  34  18   0     1963.94     1737.04    236.12 o 
  36  18   0      614.45      804.55     37.00 o 
   0  20   0      244.19      792.04   1141.40 o 
   2  20   0    13741.26    16090.34    551.36 o 
   4  20   0     4657.06     4878.18    170.10 o 
   6  20   0    28276.54    25530.60    729.52 o 
   8  20   0     8197.32     8072.15    411.62 o 
  10  20   0    31740.73    27520.16   1499.26 o 
  12  20   0     6087.13     6564.21    306.00 o 
  14  20   0      190.38      136.97    163.05 o 
  16  20   0     1399.86     2781.86    667.57 o 
  18  20   0     7491.02     7667.07    485.61 o 
  20  20   0     7959.61     7235.00    267.72 o 
  22  20   0     9562.11     8790.32    653.58 o 
  24  20   0      115.16       50.06    228.28 o 
  26  20   0     6302.87     5351.78    257.93 o 
  28  20   0     3084.00     4139.94    789.12 o 
  30  20   0      462.73      740.69    501.89 o 
  32  20   0       14.01      166.24    249.83 o 
  34  20   0      873.15     1470.96    849.70 o 
   2  22   0     4282.81     3711.55    331.50 o 
   4  22   0    27854.51    26296.14    518.53 o 
   6  22   0    10629.61    13891.70    861.88 o 
   8  22   0     2010.57     2541.87    817.90 o 
  10  22   0     2474.08     2813.76    243.88 o 
  12  22   0     1671.22     2244.85    526.20 o 
  14  22   0    27937.38    24716.05   1133.28 o 
  16  22   0        0.43      359.33    202.48 o 
  18  22   0     2303.88     2182.16    469.86 o 
  20  22   0    17286.75    18934.98    949.93 o 
  22  22   0      224.14      453.90    116.38 o 
  24  22   0      508.70      507.88    374.74 o 
  26  22   0     7998.04     8065.32    137.21 o 
  28  22   0     1412.28     1555.92    231.46 o 
  30  22   0     7342.66     6295.15    638.60 o 
  32  22   0      738.04     1305.60    291.28 o 
  34  22   0     2469.00     2526.02    151.61 o 
   0  24   0    29827.42    27559.79   1253.10 o 
   2  24   0      378.32     1488.76    790.86 o 
   4  24   0     4491.12     7446.50    606.11 o 
   6  24   0      624.46      725.81    223.62 o 
   8  24   0     6033.05     5337.80    363.65 o 
  10  24   0    29604.18    25308.49   1113.67 o 
  12  24   0       87.04     1224.20   1156.28 o 
  14  24   0        8.19      102.16    246.98 o 
  16  24   0     1896.57     2986.44    933.53 o 
  18  24   0     1586.61     2493.06   1237.74 o 
  20  24   0      173.44      688.93    296.75 o 
  22  24   0      119.23      253.19    111.90 o 
  24  24   0      706.34     1647.48    509.93 o 
  26  24   0     3398.74     3056.07    359.60 o 
  28  24   0     5086.96     4538.40    717.43 o 
  30  24   0      379.97      426.58    228.21 o 
  32  24   0      520.03     1114.55    626.63 o 
   2  26   0     1422.65     1455.53    233.97 o 
   4  26   0      209.02      284.82    372.94 o 
   6  26   0    46417.04    42484.00   1206.92 o 
   8  26   0    16587.00    15299.99   1049.69 o 
  10  26   0       56.03      418.99    582.12 o 
  12  26   0    11652.79    11472.87    637.53 o 
  14  26   0     3703.02     3714.10    525.51 o 
  16  26   0     6293.39     5573.28    215.51 o 
  18  26   0      105.75     1060.90    565.05 o 
  20  26   0     6412.85     5933.44    443.40 o 
  22  26   0      257.89     1184.76    517.90 o 
  24  26   0     2326.25     3091.05    537.02 o 
  26  26   0     1626.35     2498.29    654.56 o 
  28  26   0     1245.49     2497.78    608.33 o 
  30  26   0     3607.46     3014.93    335.46 o 
   0  28   0     4461.00     4322.83    457.23 o 
   2  28   0    11645.80    16393.04    602.00 o 
   4  28   0    23238.64    21291.60    601.17 o 
   6  28   0    21698.65    19789.60    455.28 o 
   8  28   0        4.79       69.77     30.23 o 
  10  28   0     4027.59     4888.62    417.87 o 
  12  28   0     7101.45     7155.33    597.31 o 
  14  28   0     6176.31     5751.24    236.34 o 
  16  28   0     5714.56     5512.52    388.72 o 
  18  28   0      444.68      873.43    627.64 o 
  20  28   0     9195.05     8182.09    223.34 o 
  22  28   0     2541.72     2661.72    412.37 o 
  24  28   0      607.51      723.16    128.16 o 
  26  28   0     1683.50     2076.39    522.17 o 
  28  28   0     2244.65     3093.69    504.80 o 
   2  30   0       30.53      651.81    519.13 o 
   4  30   0     3420.09     3286.07    497.62 o 
   6  30   0        1.47       99.17    579.41 o 
   8  30   0     9743.95     9198.01    293.91 o 
  10  30   0      133.59     1200.40    913.40 o 
  12  30   0       17.25      185.50    392.79 o 
  14  30   0    12328.99    13068.93    733.22 o 
  16  30   0      700.70      946.96    275.93 o 
  18  30   0      268.24      460.07    365.51 o 
  20  30   0     4611.58     4676.16    532.74 o 
  22  30   0      106.40      533.43    456.10 o 
  24  30   0     3695.03     4198.26    307.69 o 
  26  30   0      249.29      798.01    394.40 o 
  28  30   0      275.17      721.94   1094.96 o 
   0  32   0    23415.69    22501.53    351.88 o 
   2  32   0     8174.55     8674.38    454.10 o 
   4  32   0     5677.81     5324.42    336.71 o 
   6  32   0     3513.40     2745.13    438.05 o 
   8  32   0     2879.11     2481.64    143.91 o 
  10  32   0     2147.90     2347.22     98.89 o 
  12  32   0     2061.61     1981.13    859.05 o 
  14  32   0      132.51       68.53    593.66 o 
  16  32   0     2520.24     2055.56   1131.43 o 
  18  32   0      220.53      636.84    515.77 o 
  20  32   0      896.80     1274.52    473.59 o 
  22  32   0      198.05      435.95    251.61 o 
  24  32   0      145.92      875.08    409.01 o 
  26  32   0        3.61      156.29    952.40 o 
   2  34   0      104.37      129.62     38.24 o 
   4  34   0     2567.87     5881.08    568.60 o 
   6  34   0     2315.71     2523.84   1289.99 o 
   8  34   0     8977.73     8772.82    843.74 o 
  10  34   0     2256.23     2037.89    192.60 o 
  12  34   0       64.94      272.02    314.59 o 
  14  34   0      837.69      940.57    806.89 o 
  16  34   0     2195.96     2171.53    387.85 o 
  18  34   0       26.12        9.32    594.88 o 
  20  34   0      760.72      795.13    211.90 o 
  22  34   0     1965.74     1609.29    609.40 o 
   0  36   0    24508.44    20809.80   2763.77 o 
   2  36   0      888.99     1035.09   1362.77 o 
   4  36   0     2466.26     4001.95   1132.73 o 
   6  36   0      771.75     1378.00   1011.95 o 
   8  36   0      302.53      456.74    199.87 o 
  10  36   0        7.88      213.06    534.67 o 
  12  36   0      327.32      514.80    681.81 o 
  14  36   0      896.97      874.42    384.90 o 
  16  36   0     3076.08     2260.63    284.47 o 
  18  36   0      347.64      651.79    909.75 o 
  20  36   0      692.06      899.47   1004.10 o 
   2  38   0     3521.56     2942.68    645.51 o 
   4  38   0     2800.15     2771.27    519.35 o 
   6  38   0     2120.44     2350.21    769.60 o 
   8  38   0      731.67      649.45    641.32 o 
  10  38   0       85.47      863.44    682.68 o 
  12  38   0       66.26      219.81    976.98 o 
  14  38   0      129.90       97.87      4.66 o 
  16  38   0      777.89      969.19    224.05 o 
   0  40   0     3170.90     3714.54   2339.65 o 
   2  40   0        1.00       23.30    802.02 o 
   4  40   0        5.66      267.37    465.51 o 
   6  40   0       18.21      213.70    866.35 o 
   8  40   0      325.66      783.86    599.91 o 
  10  40   0        7.56      585.65    602.34 o 
  12  40   0     1806.10     2172.85     58.45 o 
   2  42   0     5584.97     5026.57    318.03 o 
   1   1   1   129698.23   133723.89   1474.22 o 
   3   1   1   150722.66   152094.11   1992.31 o 
   5   1   1    33287.04    31690.91    323.45 o 
   7   1   1   143035.02   148190.30   1403.67 o 
   9   1   1    93759.02    90233.64   3266.47 o 
  11   1   1    20315.23    21422.44    614.19 o 
  13   1   1    52985.28    48587.51    882.70 o 
  15   1   1    18992.09    17407.40    619.45 o 
  17   1   1     6998.26     8872.79    634.91 o 
  19   1   1    16567.91    17681.70    664.18 o 
  21   1   1    11454.51    12206.73    400.41 o 
  23   1   1    12823.07    12961.25    521.43 o 
  25   1   1     4734.66     4543.39    330.58 o 
  27   1   1    14984.42    15232.46    454.73 o 
  29   1   1      645.76     1241.37    706.33 o 
  31   1   1      607.51      553.39    524.33 o 
  33   1   1     3267.14     3418.39    313.18 o 
  35   1   1     2482.99     2889.63    852.60 o 
  37   1   1      167.58      511.17   1003.70 o 
  39   1   1      478.02      372.85    618.04 o 
   1   3   1    61343.43    62298.70   1434.35 o 
   3   3   1    63996.93    73218.07   1788.90 o 
   5   3   1   290651.88   283269.31   1289.49 o 
   7   3   1   167821.23   166970.78   2567.57 o 
   9   3   1    24333.88    22257.09    344.54 o 
  11   3   1    10355.38    12179.37    613.31 o 
  13   3   1    20010.87    18903.91    100.48 o 
  15   3   1     6047.00     6224.39    421.42 o 
  17   3   1    36071.68    33134.64    568.57 o 
  19   3   1    40461.09    37339.40    529.45 o 
  21   3   1    14932.48    13833.33   1618.66 o 
  23   3   1    14360.46    15876.31    580.95 o 
  25   3   1     9739.61     9878.19   1414.29 o 
  27   3   1    11851.36    13307.72    661.34 o 
  29   3   1     3171.97     3232.11    300.05 o 
  31   3   1      373.88      847.81    299.91 o 
  33   3   1     4111.60     4370.77    544.49 o 
  35   3   1      327.26      321.58      9.32 o 
  37   3   1       27.77       85.94    313.05 o 
  39   3   1      813.29     1178.81   1094.71 o 
   1   5   1    55712.00    47848.16   1286.48 o 
   3   5   1    85138.17    82007.14    871.04 o 
   5   5   1   355532.94   344898.41    917.32 o 
   7   5   1    39682.25    37044.48    884.55 o 
   9   5   1    18454.62    19614.02   1015.73 o 
  11   5   1     7703.62     7058.04    387.30 o 
  13   5   1    49264.82    45896.41    475.91 o 
  15   5   1    19233.49    19725.18    623.70 o 
  17   5   1     4412.71     5491.75    772.86 o 
  19   5   1    22929.89    21473.30    268.03 o 
  21   5   1    26634.54    28252.55    331.24 o 
  23   5   1    10449.84    10290.56    390.61 o 
  25   5   1     1400.86     1859.30    274.14 o 
  27   5   1    12191.84    13095.84    787.22 o 
  29   5   1     1963.08     2005.13    271.61 o 
  31   5   1      226.47      532.68    941.91 o 
  33   5   1     1314.44     2011.17    660.07 o 
  35   5   1     6606.83     6449.14    906.48 o 
  37   5   1     2049.52     2250.12    750.48 o 
  39   5   1      392.11      542.31   1139.75 o 
   1   7   1    29843.17    29205.12    795.99 o 
   3   7   1   154219.94   148346.03   2825.40 o 
   5   7   1    37866.48    39444.88    174.33 o 
   7   7   1    14754.72    13029.72    250.43 o 
   9   7   1     2747.07     2961.24    323.27 o 
  11   7   1    51295.17    49044.47    458.67 o 
  13   7   1    62475.29    55507.17    574.14 o 
  15   7   1    26911.58    27810.49    354.86 o 
  17   7   1    10278.70     9862.04    143.49 o 
  19   7   1    16463.28    15397.67    756.52 o 
  21   7   1    12534.31    14259.06    595.54 o 
  23   7   1     3059.37     5478.29   1427.82 o 
  25   7   1    22215.18    20786.39   2210.55 o 
  27   7   1     3908.18     5075.63    990.33 o 
  29   7   1     9606.16     9186.17    232.09 o 
  31   7   1     3161.98     3963.52    334.94 o 
  33   7   1     3538.68     3948.17    495.26 o 
  35   7   1     4019.63     2863.15    746.94 o 
  37   7   1     1434.78     1345.12    403.62 o 
  39   7   1      573.03     1234.41    225.84 o 
   1   9   1    23518.37    22973.80    373.65 o 
   3   9   1    56851.50    53683.05    439.62 o 
   5   9   1   132710.80   119894.95    861.04 o 
   7   9   1    96092.95    89573.27    603.27 o 
   9   9   1     2824.32     3009.17    763.27 o 
  11   9   1    55373.68    56483.32    532.22 o 
  13   9   1    22452.51    22028.96    438.23 o 
  15   9   1    31354.80    29941.71    150.07 o 
  17   9   1    18903.33    17077.84    767.39 o 
  19   9   1     5827.96     6942.71    456.05 o 
  21   9   1      881.22     1059.87    677.88 o 
  23   9   1     4502.59     4563.38    293.36 o 
  25   9   1     1413.35     1532.63    560.14 o 
  27   9   1      624.66     1359.35    708.34 o 
  29   9   1     7729.64     8250.67    718.76 o 
  31   9   1     8665.81     8082.53    339.93 o 
  33   9   1     6412.73     5219.74    224.70 o 
  35   9   1     2848.84     2888.79    408.57 o 
  37   9   1      260.92      252.86    225.74 o 
   1  11   1    12113.95    13089.51    729.16 o 
   3  11   1    13764.52    15023.49    926.78 o 
   5  11   1    30829.82    31959.20    624.70 o 
   7  11   1    49599.23    47922.59    303.87 o 
   9  11   1    50608.40    47192.94    534.80 o 
  11  11   1    49984.84    47846.16   1107.67 o 
  13  11   1    15063.52    14709.09   1526.49 o 
  15  11   1    20611.29    20134.13    284.65 o 
  17  11   1     4520.68     4340.52    293.14 o 
  19  11   1    21097.74    21095.95    513.82 o 
  21  11   1     6333.64     6009.50    429.08 o 
  23  11   1     4924.54     4883.77    360.98 o 
  25  11   1     7855.63     7131.97    464.79 o 
  27  11   1    22945.83    19903.40    844.71 o 
  29  11   1     3747.45     3976.60    348.57 o 
  31  11   1     5336.57     5683.75    324.00 o 
  33  11   1     1012.18     1736.97    978.83 o 
  35  11   1      774.26      656.84    329.63 o 
  37  11   1      426.06      728.50    703.88 o 
   1  13   1   108565.55   101097.41    981.43 o 
   3  13   1     6812.45    10441.51    483.27 o 
   5  13   1    27716.39    28013.30    327.71 o 
   7  13   1    32566.47    30978.07   2088.69 o 
   9  13   1    50395.25    47367.55    647.78 o 
  11  13   1    18141.59    18864.89    729.53 o 
  13  13   1    22421.98    23305.39    781.93 o 
  15  13   1    31508.93    28701.67    473.10 o 
  17  13   1    12054.10    15467.19    817.26 o 
  19  13   1     6488.91     8199.70    140.06 o 
  21  13   1    12004.71    12578.64    455.02 o 
  23  13   1    18180.22    18196.05    800.59 o 
  25  13   1     3371.40     3843.32    466.33 o 
  27  13   1     8735.34     9241.74    561.87 o 
  29  13   1     3528.51     4000.88    284.69 o 
  31  13   1      636.23     1529.14    709.51 o 
  33  13   1     3501.74     4615.20    807.38 o 
  35  13   1     1937.73     2678.42    360.32 o 
  37  13   1     1484.71     1331.90    189.77 o 
   1  15   1    19442.24    21612.40    954.79 o 
   3  15   1    56635.82    54321.76   1097.87 o 
   5  15   1    61064.23    66000.80   1355.58 o 
   7  15   1    51915.49    50573.66    479.72 o 
   9  15   1     6909.98     7222.28    526.82 o 
  11  15   1    19127.38    22076.30    750.56 o 
  13  15   1     3989.83     4107.01    372.64 o 
  15  15   1     1038.43     1888.38    557.31 o 
  17  15   1     5210.22     5228.07    311.61 o 
  19  15   1     5924.91     8987.59    555.26 o 
  21  15   1    15770.82    13368.24   1210.54 o 
  23  15   1     4429.73     6484.08    603.92 o 
  25  15   1     3411.02     3952.19    425.90 o 
  27  15   1     5341.76     5062.48    180.73 o 
  29  15   1      337.14      794.51    262.56 o 
  31  15   1      646.86      538.07    164.14 o 
  33  15   1     2144.15     1965.31    287.25 o 
  35  15   1     1078.95     1137.16    608.65 o 
  37  15   1       87.72      240.98   1274.20 o 
   1  17   1    26422.95    27282.07   1503.90 o 
   3  17   1    79858.88    76853.32   1483.55 o 
   5  17   1    35390.43    33632.25    635.64 o 
   7  17   1    34682.21    32838.17    358.02 o 
   9  17   1    13540.85    13202.46    462.19 o 
  11  17   1     7666.36     7396.51    378.50 o 
  13  17   1     9879.51     8613.06    911.07 o 
  15  17   1     3733.85     3325.19    853.92 o 
  17  17   1    10976.35    11075.47    549.73 o 
  19  17   1     5256.47     5490.41    905.93 o 
  21  17   1     3983.85     3782.97    789.48 o 
  23  17   1      723.59     1411.64    216.63 o 
  25  17   1    10188.91     9735.54    311.96 o 
  27  17   1      917.87      632.83    231.70 o 
  29  17   1     8302.42     7954.65    845.13 o 
  31  17   1     1011.30     1952.00    981.85 o 
  33  17   1     1417.97     2044.97    834.01 o 
  35  17   1       29.85      941.45    548.46 o 
   1  19   1    27713.48    29683.48    557.89 o 
   3  19   1    34533.07    33724.09    870.60 o 
   5  19   1    45009.55    42447.25    966.66 o 
   7  19   1    15185.54    14783.19    583.63 o 
   9  19   1    36264.84    32851.48   1440.92 o 
  11  19   1    23327.26    23439.95    518.03 o 
  13  19   1    44222.91    42908.68   1034.04 o 
  15  19   1    10308.20    11602.05    836.84 o 
  17  19   1     1376.72     1517.77    750.92 o 
  19  19   1     1304.04     2342.73    599.80 o 
  21  19   1     2084.68     1948.46    500.46 o 
  23  19   1     8456.53     7861.94    644.87 o 
  25  19   1     1175.78     1746.50    451.94 o 
  27  19   1     1594.23     2003.57    468.82 o 
  29  19   1     3004.03     3053.22    201.88 o 
  31  19   1     1084.16     1361.64    407.49 o 
  33  19   1      320.59      885.90    407.51 o 
  35  19   1       41.51      113.73    431.51 o 
   1  21   1     1753.90     2695.35    269.99 o 
   3  21   1     7064.59     7894.52    566.07 o 
   5  21   1    11440.02    10005.38    339.35 o 
   7  21   1    28982.11    26865.13    660.73 o 
   9  21   1    20639.05    19404.13   1612.19 o 
  11  21   1     8856.33     8468.16    305.70 o 
  13  21   1     7338.80     8803.49    420.44 o 
  15  21   1     3796.81     3627.52    534.12 o 
  17  21   1      829.56     1424.04    715.61 o 
  19  21   1     7508.52     7315.69    649.91 o 
  21  21   1     3705.25     4192.69    543.38 o 
  23  21   1     9075.72     7253.90    244.99 o 
  25  21   1     3096.30     3163.73    299.35 o 
  27  21   1     4155.62     4791.91    472.82 o 
  29  21   1     6543.79     6104.81    224.20 o 
  31  21   1      135.50     1087.95    586.57 o 
  33  21   1     1481.29     1430.85   1073.82 o 
   1  23   1    10585.59    10456.25    669.73 o 
   3  23   1    18526.08    18633.57    835.75 o 
   5  23   1     6458.34     6736.19    482.06 o 
   7  23   1     5183.47     6029.23    662.54 o 
   9  23   1      187.60     1001.60    260.11 o 
  11  23   1     4003.58     4287.94    810.56 o 
  13  23   1     6344.79     5346.22    290.22 o 
  15  23   1     6747.67     8850.75    665.95 o 
  17  23   1     7490.44     9144.56    655.41 o 
  19  23   1     4660.87     5039.15    163.49 o 
  21  23   1     3285.43     4195.44    322.43 o 
  23  23   1     2242.38     2318.17    744.50 o 
  25  23   1      242.68      300.57    214.31 o 
  27  23   1     2905.22     2616.93    332.99 o 
  29  23   1     1408.69     1521.15    479.29 o 
  31  23   1     2484.66     2158.33    262.36 o 
  33  23   1     1767.92     3188.60    942.19 o 
   1  25   1     1850.79     1656.32    139.43 o 
   3  25   1     1677.22     1994.66    264.17 o 
   5  25   1      862.28     1509.61    250.54 o 
   7  25   1     2801.34     2661.36    418.56 o 
   9  25   1     8771.72     7718.31    599.30 o 
  11  25   1    10335.59     9331.11    846.70 o 
  13  25   1      838.21     1038.61    152.94 o 
  15  25   1      681.83      710.06    323.02 o 
  17  25   1     1315.66     1863.59    383.11 o 
  19  25   1      197.23      812.49    739.99 o 
  21  25   1     2084.31     1816.19     93.65 o 
  23  25   1     2753.59     3096.01    946.58 o 
  25  25   1     5985.08     5496.94    519.30 o 
  27  25   1     3384.54     3369.92    388.58 o 
  29  25   1      119.53      625.52    426.25 o 
  31  25   1      183.04      493.09    240.21 o 
   1  27   1     2557.98     2483.23    264.22 o 
   3  27   1     1555.25     2159.18    365.92 o 
   5  27   1    15056.12    14277.41   1000.05 o 
   7  27   1    16771.25    18802.73    676.23 o 
   9  27   1     6633.67     6732.28    407.34 o 
  11  27   1       11.05      705.70    269.25 o 
  13  27   1     3571.53     3568.38    300.33 o 
  15  27   1     4356.03     4209.73    250.31 o 
  17  27   1     1864.49     2236.99    464.94 o 
  19  27   1      117.50      495.16    516.38 o 
  21  27   1     4743.79     4006.94    190.74 o 
  23  27   1     2305.49     2731.43    138.67 o 
  25  27   1     2695.66     2806.67    583.55 o 
  27  27   1        3.57      293.09    512.33 o 
  29  27   1     1011.00     1982.96   1303.59 o 
   1  29   1     8585.83     9732.68    300.13 o 
   3  29   1     3800.76     4475.48    440.31 o 
   5  29   1     5877.32     4863.62    696.19 o 
   7  29   1     2012.09     3640.79    588.03 o 
   9  29   1      397.58      478.07    327.04 o 
  11  29   1     7685.96     8513.21    445.02 o 
  13  29   1     5963.31     6280.82     58.53 o 
  15  29   1     1058.64      943.74    206.70 o 
  17  29   1      912.17      970.38    542.47 o 
  19  29   1     6530.11     7067.45    378.70 o 
  21  29   1     3113.69     2723.20    291.81 o 
  23  29   1      501.18     1737.38    638.16 o 
  25  29   1     1504.80     1282.05    221.89 o 
  27  29   1     2169.93     2299.63    362.05 o 
   1  31   1    31297.40    29542.75    362.65 o 
   3  31   1      596.26      396.34    522.62 o 
   5  31   1     1313.62     1321.54    217.61 o 
   7  31   1     1925.93     2456.31    666.54 o 
   9  31   1     2953.34     2596.61    193.70 o 
  11  31   1      825.05      778.79    290.98 o 
  13  31   1     1688.19     2172.00    369.06 o 
  15  31   1     2362.36     2999.94    418.07 o 
  17  31   1     2076.42     2629.32    373.06 o 
  19  31   1     1407.52     1729.43    339.73 o 
  21  31   1      578.25      758.87    426.58 o 
  23  31   1      952.88     1376.74    371.70 o 
  25  31   1     1012.69     1579.62    821.02 o 
   1  33   1    12952.48    14207.32    289.19 o 
   3  33   1    14631.12    17410.86    855.56 o 
   5  33   1     8651.67     7856.35    540.83 o 
   7  33   1     4808.53     4536.40    452.54 o 
   9  33   1      407.88      977.74    651.48 o 
  11  33   1      296.64      273.52    103.06 o 
  13  33   1     1249.23     1764.46    497.95 o 
  15  33   1      788.85     1065.78    229.92 o 
  17  33   1       10.03      356.20    829.86 o 
  19  33   1     6931.44     7162.46    298.44 o 
  21  33   1     1636.51     2030.56    609.83 o 
  23  33   1      922.78     1117.34    869.45 o 
   1  35   1     4421.36     4480.64    633.60 o 
   3  35   1      272.12      473.71    313.24 o 
   5  35   1     7410.90     6361.91    217.25 o 
   7  35   1      705.90     1778.38    557.07 o 
   9  35   1     4957.21     6539.86    957.28 o 
  11  35   1      100.45      261.22    118.94 o 
  13  35   1     2508.45     2733.10    536.13 o 
  15  35   1       57.69      292.45    108.29 o 
  17  35   1      111.99      969.55    540.54 o 
  19  35   1     2904.59     3624.71    621.54 o 
  21  35   1     1516.49     1761.48    840.14 o 
   1  37   1     4109.87     4138.64   1898.22 o 
   3  37   1     2098.77     2881.78    790.63 o 
   5  37   1      316.55      699.39    178.86 o 
   7  37   1     1596.78     2273.66    544.59 o 
   9  37   1      221.91      349.02    401.70 o 
  11  37   1     1553.52     1818.07    369.92 o 
  13  37   1      162.26      820.20    621.86 o 
  15  37   1       40.39      580.99    406.14 o 
  17  37   1      773.22      915.69    954.21 o 
   1  39   1      312.76      445.12    445.09 o 
   3  39   1     1429.83     1702.01   1238.02 o 
   5  39   1     2670.57     1945.33    168.49 o 
   7  39   1      305.19      277.24    504.26 o 
   9  39   1      321.51     1304.05    801.54 o 
  11  39   1      531.51      484.26     41.92 o 
  13  39   1      187.60     1043.79    429.36 o 
   1  41   1      680.40      736.73    202.74 o 
   3  41   1      853.42      686.87    320.96 o 
   5  41   1      922.79      898.65     76.70 o 
   7  41   1      243.34     1459.10   1280.53 o 
   2   0   2   163984.92   156479.73   2705.63 o 
   6   0   2   354553.44   332031.34   4170.89 o 
  10   0   2    25796.50    22403.77    478.95 o 
  14   0   2   234510.94   231274.83   1005.58 o 
  18   0   2    64353.31    65142.21    576.51 o 
  22   0   2    11050.38    14746.94    980.81 o 
  26   0   2     8698.39     9940.25    592.69 o 
  30   0   2     5375.49     6258.21    806.29 o 
  34   0   2      926.96     2469.92   1640.84 o 
  38   0   2      604.60     1255.78   1550.87 o 
   0   2   2   273612.84   274875.66   1673.08 o 
   2   2   2   196245.95   193353.33   2558.40 o 
   4   2   2   109742.10   112610.51   2391.73 o 
   6   2   2   832509.81   774718.63   9374.86 o 
   8   2   2    40544.73    37787.19    334.30 o 
  10   2   2    55103.92    52352.16   2645.91 o 
  12   2   2    10391.46    13123.82    778.11 o 
  14   2   2    27822.35    26587.44    299.47 o 
  16   2   2    15453.36    15296.04    995.99 o 
  18   2   2      974.55     1042.78    269.86 o 
  20   2   2      762.27     1274.57    302.09 o 
  22   2   2    37036.56    33268.96    246.27 o 
  24   2   2      749.94      773.83    124.75 o 
  26   2   2     5544.92     8429.23    514.79 o 
  28   2   2      898.73     1817.92    727.85 o 
  30   2   2     2475.49     2915.08    826.04 o 
  32   2   2     1007.29     1249.81    296.44 o 
  34   2   2      847.64     1228.95    295.74 o 
  36   2   2      534.10      941.69    353.60 o 
  38   2   2     2824.09     3443.41    560.47 o 
   2   4   2     5682.50     7580.07    679.14 o 
   4   4   2   218017.39   213573.64   2077.76 o 
   6   4   2    84325.48    79085.05    823.50 o 
   8   4   2    36770.65    35261.46    607.30 o 
  10   4   2    50060.18    44785.82   4900.20 o 
  12   4   2    11298.87    12142.11    585.17 o 
  14   4   2    72781.83    65428.66   1430.57 o 
  16   4   2     3957.30     3443.72    361.92 o 
  18   4   2    43596.24    41591.25    433.13 o 
  20   4   2    26459.41    27780.47    966.51 o 
  22   4   2     1891.65     1604.43    152.42 o 
  24   4   2      580.68     1002.91    143.56 o 
  26   4   2     7755.00     8155.03    390.10 o 
  28   4   2      463.48      701.02    504.08 o 
  30   4   2    20093.94    20434.10    506.07 o 
  32   4   2     1217.94     1425.41    192.09 o 
  34   4   2     8028.97     7204.72    344.04 o 
  36   4   2      176.80      790.26    648.33 o 
  38   4   2      377.62      738.29    936.71 o 
   0   6   2    40069.12    36181.91   1039.50 o 
   2   6   2    10890.75     9111.79    888.21 o 
   4   6   2    55476.99    50172.71    760.88 o 
   6   6   2    41480.21    42489.43    364.03 o 
   8   6   2    41414.92    40555.66    666.68 o 
  10   6   2    66762.14    62586.04   1909.61 o 
  12   6   2   106968.29    99580.65    650.56 o 
  14   6   2     8800.13    10052.15    419.72 o 
  16   6   2    25939.91    24136.97    826.33 o 
  18   6   2     3816.24     4195.53    309.55 o 
  20   6   2     5599.65     7014.91    407.27 o 
  22   6   2    30977.70    29281.27    702.02 o 
  24   6   2     2443.37     2922.21    453.33 o 
  26   6   2    11906.42    11889.72    494.37 o 
  28   6   2     2309.18     3022.51    256.92 o 
  30   6   2     2323.33     2939.36    284.59 o 
  32   6   2       42.61      654.73    300.44 o 
  34   6   2     3469.10     3037.24    276.79 o 
  36   6   2     1375.42     1349.06     72.65 o 
  38   6   2      381.92      632.84    363.26 o 
   2   8   2    15738.99    14189.08    648.77 o 
   4   8   2    27749.06    27966.04    372.26 o 
   6   8   2   116587.84   111951.91    718.06 o 
   8   8   2    93858.00    89802.47   2095.18 o 
  10   8   2    48948.34    49058.26    533.02 o 
  12   8   2     4179.28     4813.42    761.73 o 
  14   8   2    49007.57    48955.01    354.85 o 
  16   8   2    11515.54    11860.31    258.16 o 
  18   8   2    29070.11    27138.07    980.15 o 
  20   8   2    11373.28    13158.74    842.48 o 
  22   8   2     2261.08     3067.34    543.18 o 
  24   8   2    11027.92    11537.15    479.39 o 
  26   8   2      105.40      518.11    304.46 o 
  28   8   2     2333.08     3227.22    577.92 o 
  30   8   2     5820.42     6257.97    594.47 o 
  32   8   2      261.44      430.51    359.54 o 
  34   8   2     2580.56     3636.98    783.20 o 
  36   8   2     3145.83     3709.34    707.01 o 
  38   8   2      510.71      396.16    245.23 o 
   0  10   2   148731.72   149169.36   1413.19 o 
   2  10   2    23852.64    24672.56    752.45 o 
   4  10   2    10381.82     9652.40   1409.41 o 
   6  10   2    36549.41    34693.79    488.75 o 
   8  10   2     3474.74     3572.41    449.60 o 
  10  10   2    11847.58    13551.13    459.56 o 
  12  10   2     5037.63     6523.63    447.51 o 
  14  10   2    26094.83    25505.97    466.95 o 
  16  10   2    69512.07    68059.56   1041.04 o 
  18  10   2    13348.54    13454.33    205.32 o 
  20  10   2    12239.60    11580.63    160.71 o 
  22  10   2    16850.51    14701.71    790.74 o 
  24  10   2     3558.38     4139.14    298.01 o 
  26  10   2    10760.83     9669.05    766.87 o 
  28  10   2    13605.69    13163.36    861.51 o 
  30  10   2      602.86      678.82    351.67 o 
  32  10   2     7197.00     8866.42    705.81 o 
  34  10   2       36.77        0.00    341.23 o 
  36  10   2      871.61     1603.85    809.49 o 
  38  10   2       67.10      381.02    643.77 o 
   2  12   2    14907.78    14513.16    787.89 o 
   4  12   2     6838.71     7087.27    260.47 o 
   6  12   2    63464.57    64848.22    392.28 o 
   8  12   2    52608.82    51553.35    940.89 o 
  10  12   2    34521.25    33249.66    692.40 o 
  12  12   2    39638.95    39195.50    630.78 o 
  14  12   2    17863.31    19118.34    462.93 o 
  16  12   2     1184.39     1004.20    147.78 o 
  18  12   2      818.22      913.12    156.04 o 
  20  12   2     4039.64     5376.17    756.02 o 
  22  12   2      506.44      886.23    740.45 o 
  24  12   2    24651.28    21086.70   1189.22 o 
  26  12   2     7054.11     6464.68    285.09 o 
  28  12   2     1337.35     2094.23    377.31 o 
  30  12   2     3082.90     3833.14    792.65 o 
  32  12   2     2279.06     2106.31    245.54 o 
  34  12   2     3782.68     3456.82    184.32 o 
  36  12   2     2198.37     2241.96    827.15 o 
   0  14   2   286500.16   278682.94   1174.55 o 
   2  14   2     4112.16     5894.00   1030.68 o 
   4  14   2    53449.62    64477.29    934.39 o 
   6  14   2    13385.55    13461.74    946.69 o 
   8  14   2    11606.06    10531.63    463.48 o 
  10  14   2     9827.68     9943.42    966.88 o 
  12  14   2    42620.00    40692.46    274.44 o 
  14  14   2     7106.10     8519.18    357.20 o 
  16  14   2    28763.77    29765.77    453.97 o 
  18  14   2     7326.43     6019.85    335.13 o 
  20  14   2     5161.67     5852.64    689.55 o 
  22  14   2      318.14      483.08    448.06 o 
  24  14   2     1145.45     1501.29    366.71 o 
  26  14   2     2977.52     3468.55    779.71 o 
  28  14   2     2510.99     2728.37    358.77 o 
  30  14   2     2308.27     2493.88    428.99 o 
  32  14   2     2870.43     2695.72    251.18 o 
  34  14   2      900.73      829.70    177.45 o 
  36  14   2      864.77     1187.10    656.84 o 
   2  16   2      530.37     1234.54    419.44 o 
   4  16   2    74659.73    70712.01   2181.08 o 
   6  16   2     1567.55     2236.84    225.52 o 
   8  16   2    80903.04    76619.59    641.19 o 
  10  16   2     4974.31     5166.23    152.39 o 
  12  16   2     2639.54     3534.61    347.60 o 
  14  16   2     8097.20     7430.58    204.51 o 
  16  16   2     4102.17     5057.29    778.64 o 
  18  16   2     2759.86     3436.08    547.14 o 
  20  16   2    30123.46    27352.37   1114.19 o 
  22  16   2     4388.57     5047.03    684.92 o 
  24  16   2     6517.29     7578.16    471.71 o 
  26  16   2      873.99      627.75    108.74 o 
  28  16   2     1709.57     1368.32    237.08 o 
  30  16   2     1131.96      819.73    222.06 o 
  32  16   2      281.42      303.94    892.46 o 
  34  16   2      214.67      542.83    365.82 o 
  36  16   2     1950.60     2870.80    985.49 o 
   0  18   2   153431.47   150730.80    638.50 o 
   2  18   2     2979.38     3246.39    372.39 o 
   4  18   2    35571.34    32527.88   1528.33 o 
   6  18   2    11531.45    11932.59    357.65 o 
   8  18   2     7737.37     7796.98    150.91 o 
  10  18   2     3003.18     4152.13    499.70 o 
  12  18   2    45139.02    41717.61   1129.31 o 
  14  18   2     1426.61     1859.12    613.84 o 
  16  18   2    36626.19    33187.91    733.76 o 
  18  18   2      451.11      577.88     63.39 o 
  20  18   2    22845.83    21534.98   1334.44 o 
  22  18   2     1468.43     1658.24    572.83 o 
  24  18   2     2758.81     3442.89    403.46 o 
  26  18   2     2135.33     1594.04    439.94 o 
  28  18   2     7902.20     7610.65    282.03 o 
  30  18   2     1389.22     1214.77    413.38 o 
  32  18   2     1333.91      956.74    279.85 o 
  34  18   2      725.41      591.22    905.69 o 
   2  20   2     9723.11     9905.26   1005.96 o 
   4  20   2    30349.46    27284.19   1285.47 o 
   6  20   2     1196.38     1393.61    217.49 o 
   8  20   2    29228.79    26893.38   1069.18 o 
  10  20   2     7698.41     7146.85    225.18 o 
  12  20   2     5106.05     3875.87    321.00 o 
  14  20   2     2130.07     3938.76    816.47 o 
  16  20   2     1984.35     2430.32    294.69 o 
  18  20   2     1528.32     1526.20    275.73 o 
  20  20   2     7098.78     6009.03    213.96 o 
  22  20   2     2271.24     2238.01    304.28 o 
  24  20   2     8978.53    11157.13    755.58 o 
  26  20   2      761.47      926.68    423.32 o 
  28  20   2     1625.14     2124.10    485.31 o 
  30  20   2     1927.08     1871.18    190.36 o 
  32  20   2      871.78      613.44    128.49 o 
  34  20   2      293.83      377.95    168.89 o 
   0  22   2    28972.04    30003.13    927.54 o 
   2  22   2     5034.69     4702.82    226.42 o 
   4  22   2    12729.75    11506.63    874.58 o 
   6  22   2     2223.37     2228.04    355.33 o 
   8  22   2     1658.68     1720.68    141.19 o 
  10  22   2     2175.76     2521.03    260.91 o 
  12  22   2     1201.62     2656.33    654.14 o 
  14  22   2      194.24      554.65    350.85 o 
  16  22   2    10478.30    11406.94    497.55 o 
  18  22   2      420.11      610.39    397.09 o 
  20  22   2       56.19      760.41    410.33 o 
  22  22   2     3975.51     3544.90    307.69 o 
  24  22   2      132.47      236.02    264.17 o 
  26  22   2        9.72      446.28    500.01 o 
  28  22   2     1608.93     1431.24    310.74 o 
  30  22   2      513.01     1232.38    799.29 o 
  32  22   2     1440.65     1582.54    266.67 o 
   2  24   2     5589.84     5561.74    552.03 o 
   4  24   2    15438.36    14404.80    165.07 o 
   6  24   2     2009.66     1956.93    208.83 o 
   8  24   2     4828.69     4908.66    811.68 o 
  10  24   2     3759.06     3460.92    283.46 o 
  12  24   2    12516.95    12010.59   1134.37 o 
  14  24   2    17295.32    15434.66    439.76 o 
  16  24   2      404.87      609.19    248.94 o 
  18  24   2     7649.26     6946.50    309.76 o 
  20  24   2     1463.88     1954.75    213.98 o 
  22  24   2      952.43     1319.39    565.87 o 
  24  24   2     2367.36     2601.02    391.34 o 
  26  24   2     1739.02     1442.10    322.32 o 
  28  24   2     1917.00     2132.74    340.88 o 
  30  24   2      504.16      362.29    158.09 o 
  32  24   2      852.42      839.66    882.88 o 
   0  26   2     9098.09     8688.04    533.64 o 
   2  26   2    10075.01    10626.45    745.34 o 
   4  26   2     2948.62     2286.35    183.34 o 
   6  26   2     8653.09     9367.58    643.13 o 
   8  26   2     3062.54     3785.70    261.23 o 
  10  26   2    12693.48    11318.55    721.65 o 
  12  26   2     8018.08     7222.76    438.94 o 
  14  26   2     1512.91     2207.77    546.95 o 
  16  26   2     5748.20     6760.43    814.93 o 
  18  26   2      291.06      726.25    436.75 o 
  20  26   2     6433.99     7293.47    512.19 o 
  22  26   2     3934.77     4405.21    767.36 o 
  24  26   2     1061.03      787.65    272.29 o 
  26  26   2     3288.58     4402.23    371.97 o 
  28  26   2      773.22      621.50    307.82 o 
  30  26   2      376.45     1006.63    425.15 o 
   2  28   2    13977.80    14999.07    473.04 o 
   4  28   2     7132.10     7617.60    319.92 o 
   6  28   2    15303.71    14370.28    470.89 o 
   8  28   2    14247.85    14672.29   1595.64 o 
  10  28   2     4011.23     4298.23    366.75 o 
  12  28   2     1332.69     1326.96    159.33 o 
  14  28   2     2238.96     2187.04    269.50 o 
  16  28   2       39.28      159.72    441.20 o 
  18  28   2     3000.93     3465.25    630.81 o 
  20  28   2     1355.62     1428.87    535.65 o 
  22  28   2      225.58      605.27    260.47 o 
  24  28   2     1431.31     1784.89    343.68 o 
  26  28   2     1832.49     1813.60    301.48 o 
  28  28   2      171.63      169.72    641.69 o 
   0  30   2    17733.81    16712.40    449.62 o 
   2  30   2     4073.46     4580.95    322.20 o 
   4  30   2     3701.64     4965.42    589.11 o 
   6  30   2    15016.31    15438.55    277.62 o 
   8  30   2      222.65      529.69    416.99 o 
  10  30   2     5919.15     5973.76    545.04 o 
  12  30   2     2873.56     3983.12    369.91 o 
  14  30   2     4259.20     3873.51    348.46 o 
  16  30   2      296.80     1060.90    322.65 o 
  18  30   2      519.71     1471.88    300.22 o 
  20  30   2     1959.01     2969.69    890.77 o 
  22  30   2     5971.77     6502.62    653.16 o 
  24  30   2      247.51      587.55    230.99 o 
  26  30   2     2177.24     2361.82    429.40 o 
   2  32   2     7068.66     6677.42    862.59 o 
   4  32   2     4010.50     3673.27    271.35 o 
   6  32   2     5815.04     5846.42    234.77 o 
   8  32   2       38.28      550.83    304.06 o 
  10  32   2     2226.64     1948.81    406.62 o 
  12  32   2      602.89      832.92    609.71 o 
  14  32   2    13870.51    14740.91    776.54 o 
  16  32   2     2271.73     2764.45    499.46 o 
  18  32   2     3078.54     3222.10    295.01 o 
  20  32   2     1199.98     2020.46    334.41 o 
  22  32   2      277.60      202.27    629.35 o 
  24  32   2      237.18      541.21    337.37 o 
   0  34   2     4754.53     4991.19    615.37 o 
   2  34   2     2382.43     2515.49    144.19 o 
   4  34   2      368.65      894.05    761.82 o 
   6  34   2    11087.23    11265.88    638.76 o 
   8  34   2      222.08      747.96    595.59 o 
  10  34   2     8715.21     7728.93    288.18 o 
  12  34   2     2430.78     2174.96    417.93 o 
  14  34   2      237.70      657.54    735.85 o 
  16  34   2     1280.80     1191.67    342.42 o 
  18  34   2      648.30     1223.67    605.81 o 
  20  34   2      642.49      621.21     62.78 o 
  22  34   2      534.65      732.73    217.40 o 
   2  36   2     6001.77     5364.59    454.08 o 
   4  36   2      773.60     1113.59    349.49 o 
   6  36   2      184.32      576.37    587.69 o 
   8  36   2       38.35      272.81    581.68 o 
  10  36   2      602.69     1273.59    403.47 o 
  12  36   2      976.80     1264.14    826.78 o 
  14  36   2     3411.81     3006.30    280.05 o 
  16  36   2       56.76      406.55    671.76 o 
  18  36   2      189.66      567.98    331.09 o 
   0  38   2       93.02      568.60   1016.02 o 
   2  38   2      786.83     1229.00    757.53 o 
   4  38   2      277.09      420.92    276.07 o 
   6  38   2     2746.01     2885.55    671.10 o 
   8  38   2      195.69      241.85    709.77 o 
  10  38   2      794.00     1607.02    430.38 o 
  12  38   2      370.24      517.93    224.82 o 
  14  38   2       18.85      404.50    347.39 o 
  16  38   2      661.75      707.34    569.83 o 
   2  40   2      157.98      198.85    533.58 o 
   4  40   2      955.07     1145.81    934.65 o 
   6  40   2      328.60     1307.70    839.75 o 
   8  40   2     1695.59     1661.41    543.25 o 
  10  40   2      141.99      583.45    434.57 o 
   1   1   3    19958.10    18740.80    308.52 o 
   3   1   3    73569.63    73225.36    641.25 o 
   5   1   3   112287.89   104872.93    950.56 o 
   7   1   3    51935.64    53830.15   2774.93 o 
   9   1   3   118168.83   116536.50   2004.87 o 
  11   1   3   150291.53   135348.22   3806.78 o 
  13   1   3   136346.02   137453.56   1021.99 o 
  15   1   3     8604.19     8555.13    477.91 o 
  17   1   3     6480.73     6763.54    405.65 o 
  19   1   3    11361.26    10917.58    628.03 o 
  21   1   3     6568.93     6998.54    403.34 o 
  23   1   3     3065.18     3178.55    260.06 o 
  25   1   3     5749.67     4535.59    197.08 o 
  27   1   3     2477.14     2790.85    682.01 o 
  29   1   3     6155.87     5202.90    118.76 o 
  31   1   3      880.64     1950.45   1037.69 o 
  33   1   3     5594.10     4981.58    345.29 o 
  35   1   3     1799.97     1939.66    670.93 o 
  37   1   3      617.98     1062.72    664.99 o 
   1   3   3    35449.00    37623.80    881.03 o 
   3   3   3     8624.61    10032.50    339.28 o 
   5   3   3    48008.26    47004.10    552.64 o 
   7   3   3   278288.56   250701.11   1313.13 o 
   9   3   3   149726.09   145718.56   1849.14 o 
  11   3   3    29303.65    28727.35    767.87 o 
  13   3   3    75108.50    72199.16    687.82 o 
  15   3   3    44615.06    43994.26    385.30 o 
  17   3   3    12077.76    14033.61    511.04 o 
  19   3   3     2360.26     2948.47    524.94 o 
  21   3   3     3709.42     4521.75    421.67 o 
  23   3   3      818.12     1214.30    191.29 o 
  25   3   3      185.95      889.98    172.05 o 
  27   3   3     6532.77     6239.86    202.50 o 
  29   3   3     7787.87     8212.11    419.45 o 
  31   3   3      638.30      776.38     74.00 o 
  33   3   3      660.50     1341.56    442.29 o 
  35   3   3     1047.19      791.26    303.69 o 
  37   3   3      565.27     1265.16    612.49 o 
   1   5   3    18255.60    18831.31    550.72 o 
   3   5   3     9182.73     8719.81    298.87 o 
   5   5   3     6582.99     6847.31    259.31 o 
   7   5   3    14161.10    13611.71    377.88 o 
   9   5   3     7026.57     7441.01    786.00 o 
  11   5   3    65762.38    63342.09    786.77 o 
  13   5   3    57305.82    54349.67    853.62 o 
  15   5   3     1013.14     1897.60    320.84 o 
  17   5   3     8954.27     9758.20    432.18 o 
  19   5   3     1819.70     4657.24    364.30 o 
  21   5   3     3438.81     2716.98    608.37 o 
  23   5   3     4166.25     4563.01    145.08 o 
  25   5   3      147.93     1708.27    746.87 o 
  27   5   3     7250.09     8354.46    532.01 o 
  29   5   3     3954.07     4084.48    483.71 o 
  31   5   3    11844.62    11117.00    893.78 o 
  33   5   3     1754.23     1741.07    260.20 o 
  35   5   3     1204.02     1232.05    118.60 o 
  37   5   3     1119.70     1175.14    209.06 o 
   1   7   3      625.86     1232.72    339.61 o 
   3   7   3     7045.85     6101.28    847.83 o 
   5   7   3     7974.91     7803.91    205.76 o 
   7   7   3    30934.01    30032.66    636.35 o 
   9   7   3     6017.62     5509.18    550.41 o 
  11   7   3   220061.45   205361.23   4396.48 o 
  13   7   3    50589.03    48887.82    727.54 o 
  15   7   3     3516.83     3869.12    181.51 o 
  17   7   3        8.31      436.36    320.49 o 
  19   7   3     4438.31     4286.87    387.61 o 
  21   7   3     9006.11     8425.78    829.50 o 
  23   7   3      210.72     1254.01    329.89 o 
  25   7   3      351.05      913.28    427.72 o 
  27   7   3    13705.60    12239.33    215.59 o 
  29   7   3     1844.13     2651.18    458.29 o 
  31   7   3      719.18      643.68    248.42 o 
  33   7   3     2778.02     2294.44    114.42 o 
  35   7   3     1286.81      915.99    679.06 o 
  37   7   3     3274.62     2751.99    465.26 o 
   1   9   3    11219.88    13517.00    592.20 o 
   3   9   3    26680.28    25844.12    155.90 o 
   5   9   3    10933.76    10502.07    222.06 o 
   7   9   3     2169.20     2018.05    140.04 o 
   9   9   3    26752.76    26535.74    591.51 o 
  11   9   3    10180.72     9276.90    810.99 o 
  13   9   3    40737.95    38316.34    564.26 o 
  15   9   3     7505.01     7448.48    499.85 o 
  17   9   3    49799.34    45320.97    841.76 o 
  19   9   3    29394.98    28604.99   1153.64 o 
  21   9   3    11632.28    13223.04    359.02 o 
  23   9   3    12185.98    11696.55    451.39 o 
  25   9   3     1208.94     1683.14    181.32 o 
  27   9   3     7429.68     7402.25    479.40 o 
  29   9   3     3193.06     4653.44    438.75 o 
  31   9   3     4714.74     4464.83    361.00 o 
  33   9   3     3459.27     3082.11    281.45 o 
  35   9   3     1511.84     1347.03    544.75 o 
  37   9   3      184.98      228.37    228.78 o 
   1  11   3     1525.24     2419.05   1090.47 o 
   3  11   3    13216.48    12619.64    192.49 o 
   5  11   3     1494.50     1506.56    343.65 o 
   7  11   3   108713.70   111872.68   3490.37 o 
   9  11   3    34581.43    34838.17    380.76 o 
  11  11   3     8688.18     9470.15    347.50 o 
  13  11   3    30335.34    28745.17    594.79 o 
  15  11   3     5186.86     5741.74    624.08 o 
  17  11   3     3246.95     3220.29    229.08 o 
  19  11   3       86.82     1135.92    206.14 o 
  21  11   3      523.49      871.42    738.57 o 
  23  11   3    18511.05    20084.07    495.70 o 
  25  11   3     4376.89     5085.13    666.85 o 
  27  11   3     4551.33     4267.23    198.51 o 
  29  11   3     3200.74     3600.79    251.78 o 
  31  11   3     1114.66      951.60     89.40 o 
  33  11   3     1668.22     2317.15    448.26 o 
  35  11   3      890.84      816.07    652.57 o 
  37  11   3     4224.61     4279.91    638.51 o 
   1  13   3     9867.24    11282.75    422.92 o 
   3  13   3    58074.87    53659.60    348.79 o 
   5  13   3     5470.18     5337.46    156.78 o 
   7  13   3     9081.05     8660.31    737.93 o 
   9  13   3    33743.77    35255.73    691.59 o 
  11  13   3     9045.41     9358.64    398.62 o 
  13  13   3    24776.82    23242.03    534.57 o 
  15  13   3     7830.58     7366.13    356.49 o 
  17  13   3     4145.78     4129.67    337.81 o 
  19  13   3    12541.84    12132.76    831.13 o 
  21  13   3     7926.12    10074.34    471.86 o 
  23  13   3     3652.09     4487.39    350.62 o 
  25  13   3       94.76      285.54    600.53 o 
  27  13   3     4359.29     5146.76    428.04 o 
  29  13   3     1936.20     1831.56    367.28 o 
  31  13   3     1158.87     1543.08    439.35 o 
  33  13   3     3146.70     3508.31    341.40 o 
  35  13   3     2652.14     2556.30    173.66 o 
   1  15   3    20820.87    21415.81    601.32 o 
   3  15   3    83069.59    78208.47   1281.86 o 
   5  15   3    16229.56    17929.65    508.65 o 
   7  15   3    27472.19    23985.70    813.67 o 
   9  15   3    49624.90    49774.13    376.82 o 
  11  15   3    39993.02    40789.98    973.37 o 
  13  15   3     6873.58     9349.83    431.91 o 
  15  15   3    24665.06    24219.77    796.69 o 
  17  15   3    14053.17    15019.14    925.72 o 
  19  15   3    29481.18    27466.87    621.34 o 
  21  15   3     8838.99     8217.83    678.26 o 
  23  15   3     5177.60     5325.31    570.07 o 
  25  15   3     2614.76     3071.76    212.41 o 
  27  15   3     2642.69     2862.12    734.03 o 
  29  15   3      965.81     2532.89    942.63 o 
  31  15   3     3138.34     3417.86    160.31 o 
  33  15   3     1756.34     1782.46    202.53 o 
  35  15   3     1012.10     1855.47    670.09 o 
   1  17   3    91961.83    86051.24    409.76 o 
   3  17   3     8758.43     9745.73   1005.10 o 
   5  17   3    13573.24    15931.20    556.67 o 
   7  17   3    30839.43    31975.59    627.01 o 
   9  17   3    25878.74    25055.69    767.32 o 
  11  17   3    17216.55    15609.90    862.14 o 
  13  17   3    15364.37    17239.08    491.78 o 
  15  17   3     8267.37     9096.28    723.51 o 
  17  17   3    20843.51    19451.05    606.57 o 
  19  17   3     9143.71     9522.42    595.95 o 
  21  17   3      707.75     1171.33    525.08 o 
  23  17   3      675.04      708.22    232.02 o 
  25  17   3      166.24      300.33     31.49 o 
  27  17   3      353.12      780.27    556.32 o 
  29  17   3     2160.57     2247.06    219.45 o 
  31  17   3      149.46      719.25    446.40 o 
  33  17   3      685.59     1144.68    737.99 o 
  35  17   3      722.83      812.10    221.32 o 
   1  19   3    39448.23    35245.20   1146.17 o 
   3  19   3    17111.13    18215.92    986.94 o 
   5  19   3    14137.66    13940.76    674.90 o 
   7  19   3    20073.24    22327.30   1152.14 o 
   9  19   3    22691.66    21359.09    389.08 o 
  11  19   3     1715.11     3075.37    292.35 o 
  13  19   3    23351.98    22254.59   1085.93 o 
  15  19   3     6752.46     6376.70    858.68 o 
  17  19   3     2780.74     2525.10    145.11 o 
  19  19   3     4228.23     4045.47    253.01 o 
  21  19   3     9121.31     8645.43    235.67 o 
  23  19   3     9730.57     9740.42    305.84 o 
  25  19   3      132.55      361.25    437.32 o 
  27  19   3     4547.79     4619.41    452.01 o 
  29  19   3      721.12      649.34    529.65 o 
  31  19   3     1318.12     1263.66    508.11 o 
  33  19   3     1441.73     1413.52     95.66 o 
   1  21   3     8994.59     7975.71    848.03 o 
   3  21   3     3777.75     3662.87    427.14 o 
   5  21   3    14989.41    14020.30    207.34 o 
   7  21   3    15521.72    12711.96   2000.57 o 
   9  21   3    11944.94    12288.93    682.62 o 
  11  21   3     6877.63     6936.83    752.02 o 
  13  21   3     7272.45     8129.67    693.07 o 
  15  21   3     5646.39     5075.54    281.23 o 
  17  21   3     7225.07     6422.56    434.32 o 
  19  21   3     3904.84     3252.53    208.98 o 
  21  21   3      978.37      865.51    232.25 o 
  23  21   3      481.14     1091.62    294.84 o 
  25  21   3     4537.96     4460.10    357.95 o 
  27  21   3     2326.21     2065.07    153.66 o 
  29  21   3      622.16      542.46    284.65 o 
  31  21   3      990.83     1676.26    556.25 o 
  33  21   3     1502.39     1294.75    147.00 o 
   1  23   3     5028.67     4693.99    329.19 o 
   3  23   3     3840.95     3801.95    178.57 o 
   5  23   3     1920.20     1635.61    248.38 o 
   7  23   3     9958.29     9914.04    308.50 o 
   9  23   3     7546.74     6998.25    432.41 o 
  11  23   3      893.58     1367.58    405.36 o 
  13  23   3     3166.61     3116.44    288.96 o 
  15  23   3    12022.26    11424.59    655.41 o 
  17  23   3    12510.12    12344.01    479.71 o 
  19  23   3     6988.57     6947.08    449.43 o 
  21  23   3     7870.67     8423.26    355.70 o 
  23  23   3      783.78     1018.33    542.45 o 
  25  23   3     6214.77     5887.86    282.00 o 
  27  23   3      636.74     1216.26    470.69 o 
  29  23   3      872.55     1136.66    322.45 o 
  31  23   3      661.84      292.80    138.34 o 
   1  25   3      937.00     1365.49    481.52 o 
   3  25   3    10300.98     9907.02    181.89 o 
   5  25   3     4741.83     4518.07    253.09 o 
   7  25   3    11044.81     8758.87    440.38 o 
   9  25   3     5500.82     5193.61    248.24 o 
  11  25   3    11492.59     9955.00    394.20 o 
  13  25   3    10935.16    11050.23   1010.91 o 
  15  25   3     1268.02     2105.84    697.50 o 
  17  25   3      481.98      529.90    398.61 o 
  19  25   3     1127.19     1607.06    757.98 o 
  21  25   3     4936.68     4502.37    380.72 o 
  23  25   3     1613.58     1806.05    314.32 o 
  25  25   3      223.99      668.63    287.78 o 
  27  25   3      340.91      394.55    478.56 o 
  29  25   3      534.70      512.10    857.88 o 
   1  27   3     3893.47     4662.05    203.77 o 
   3  27   3     8499.32     7860.95    602.86 o 
   5  27   3     6060.12     6419.25    340.77 o 
   7  27   3     1106.09     1290.57    370.56 o 
   9  27   3     4448.94     3856.43    404.78 o 
  11  27   3     2991.13     2759.33    188.69 o 
  13  27   3     7338.10     6582.56    787.60 o 
  15  27   3      171.78      341.18    127.71 o 
  17  27   3     7358.28     8908.97    598.18 o 
  19  27   3     4780.02     4260.83    293.79 o 
  21  27   3     1431.44     1395.14    252.65 o 
  23  27   3      312.79     1189.04    375.16 o 
  25  27   3      266.28      810.49    282.02 o 
  27  27   3     2719.04     2252.80    190.24 o 
  29  27   3     2172.69     2370.78    380.03 o 
   1  29   3     6956.59     6868.04    397.56 o 
   3  29   3     5474.50     4917.94    480.86 o 
   5  29   3      536.68      892.08    101.15 o 
   7  29   3    12910.49    11732.90    428.39 o 
   9  29   3     3027.28     2814.20    179.58 o 
  11  29   3     2239.33     2803.16    363.26 o 
  13  29   3     4243.81     4839.12    507.40 o 
  15  29   3     5408.58     5371.53    438.21 o 
  17  29   3     1138.63     1282.29    119.72 o 
  19  29   3      478.82     1119.39    931.85 o 
  21  29   3     1219.85     2646.84    503.99 o 
  23  29   3     2448.55     2655.36    624.89 o 
  25  29   3      312.59      742.99    398.75 o 
  27  29   3     2310.56     2816.11    766.32 o 
   1  31   3     3672.62     3053.28    220.31 o 
   3  31   3    12031.27    14739.19    532.72 o 
   5  31   3     4412.74     3725.37    138.38 o 
   7  31   3     3555.85     3325.79    359.78 o 
   9  31   3     1571.11     2041.23    999.76 o 
  11  31   3     4132.52     5026.24    845.91 o 
  13  31   3     5147.02     6605.36    406.41 o 
  15  31   3      880.62     1639.64    310.99 o 
  17  31   3     2856.64     3693.24    495.67 o 
  19  31   3     2894.47     3390.64    284.08 o 
  21  31   3      795.48     1049.34    131.07 o 
  23  31   3      121.91     1250.72   1023.04 o 
  25  31   3     1733.61     2215.82    524.18 o 
   1  33   3      439.26      570.28    191.00 o 
   3  33   3      435.79      782.17    516.86 o 
   5  33   3     4554.54     6134.98    848.86 o 
   7  33   3     8831.92     7349.90   1280.15 o 
   9  33   3       77.01      731.38    434.48 o 
  11  33   3     2311.75     2747.25    666.88 o 
  13  33   3      499.64      694.47    186.89 o 
  15  33   3     3104.77     4094.02    613.76 o 
  17  33   3      870.63     1523.87    413.95 o 
  19  33   3      418.51      386.70    309.04 o 
  21  33   3     1142.77     1355.46    504.05 o 
   1  35   3      260.19      839.90    230.60 o 
   3  35   3     4258.81     3799.53    277.93 o 
   5  35   3     3881.24     3814.21    602.58 o 
   7  35   3      981.28     1352.47    515.28 o 
   9  35   3     5525.12     5619.87    309.70 o 
  11  35   3     2695.59     2367.40    174.33 o 
  13  35   3     2761.06     2964.51    715.16 o 
  15  35   3      189.51     1135.98    746.49 o 
  17  35   3     1471.23     2148.35    728.28 o 
  19  35   3      946.35     1112.66    257.39 o 
   1  37   3      794.11     1430.52   1198.08 o 
   3  37   3      345.86     1524.98    848.42 o 
   5  37   3      288.73      792.26    885.36 o 
   7  37   3       88.84      938.14    409.87 o 
   9  37   3     1147.46     1029.36    215.26 o 
  11  37   3     2720.21     2799.42    490.80 o 
  13  37   3      434.95      729.04    805.14 o 
  15  37   3     1144.76      903.47    190.22 o 
   1  39   3      598.50      615.21    312.26 o 
   3  39   3      620.41      829.60    596.56 o 
   5  39   3      258.41      163.12   1230.41 o 
   7  39   3      951.11     1711.15    837.17 o 
   9  39   3      490.13     1031.53    272.56 o 
  11  39   3     1720.73     1990.38    323.58 o 
   0   0   4   160025.48   144138.17   1744.88 o 
   4   0   4    61965.73    66181.98    915.20 o 
   8   0   4    18868.24    21692.43    724.11 o 
  12   0   4    61733.98    56007.79   3195.36 o 
  16   0   4    18646.14    19922.52    986.53 o 
  20   0   4     1517.83     2308.78    830.51 o 
  24   0   4     3312.67     4237.85    983.50 o 
  28   0   4     1779.03     1991.60    496.09 o 
  32   0   4     7511.35     6166.27   2528.40 o 
  36   0   4     2019.64     2182.52    274.98 o 
   2   2   4    28226.96    28204.01    518.58 o 
   4   2   4    70953.50    67006.21    353.35 o 
   6   2   4      978.20     1230.40    101.39 o 
   8   2   4   251954.03   244749.59   1991.25 o 
  10   2   4    46092.55    47749.62    558.17 o 
  12   2   4    11096.70    10813.39    741.20 o 
  14   2   4     9284.37     9827.48    298.47 o 
  16   2   4    20101.26    23157.15    563.06 o 
  18   2   4     2270.62     2880.58    307.13 o 
  20   2   4    12531.07    12402.42    352.41 o 
  22   2   4     2307.55     2344.33    118.51 o 
  24   2   4    14554.99    15500.46    533.71 o 
  26   2   4     3338.30     3101.03    122.72 o 
  28   2   4      981.64     1279.59    175.96 o 
  30   2   4     1493.51     1818.99    221.98 o 
  32   2   4     2501.63     3319.42    727.20 o 
  34   2   4      474.71      759.83    834.88 o 
  36   2   4     2279.12     2610.32    195.09 o 
   0   4   4     1136.87     5608.13    610.02 o 
   2   4   4    19500.22    19040.92    449.18 o 
   4   4   4     9987.40    11477.39    538.19 o 
   6   4   4    37157.95    34667.32    489.10 o 
   8   4   4     3426.87     4002.19    564.73 o 
  10   4   4    28193.70    30252.69    419.40 o 
  12   4   4    42739.46    40848.02    512.24 o 
  14   4   4     1983.05     2195.76    377.25 o 
  16   4   4    50764.66    47640.12    555.29 o 
  18   4   4     1564.14     1583.22    152.73 o 
  20   4   4    20985.05    18821.82    435.10 o 
  22   4   4     3654.97     4345.09    469.07 o 
  24   4   4     2672.69     2992.28    184.45 o 
  26   4   4     1552.30     1456.80    322.44 o 
  28   4   4     6334.62     7370.82    852.18 o 
  30   4   4      308.65      401.20    559.07 o 
  32   4   4     3683.07     3960.26    479.10 o 
  34   4   4      938.62      694.06    289.00 o 
  36   4   4     1128.97     1061.74     91.72 o 
   2   6   4    27896.95    25786.37    282.44 o 
   4   6   4    43389.64    40010.46    545.55 o 
   6   6   4     6425.46     6272.39    345.39 o 
   8   6   4    79297.68    79142.48    776.63 o 
  10   6   4    18435.70    17935.74    324.93 o 
  12   6   4    14931.06    16033.31    456.26 o 
  14   6   4     4501.92     4506.05    385.43 o 
  16   6   4     8099.66     7790.11    190.30 o 
  18   6   4    10260.67    11629.26    118.42 o 
  20   6   4    11331.06    11216.98    816.33 o 
  22   6   4      890.03     1619.22    437.95 o 
  24   6   4    10499.43    12089.48    352.80 o 
  26   6   4     1036.98     1679.32    388.29 o 
  28   6   4     1718.13     1598.51    242.38 o 
  30   6   4       18.39      871.15   1067.59 o 
  32   6   4     2695.90     2214.59    299.13 o 
  34   6   4     2478.25     2890.96    905.87 o 
  36   6   4     2844.79     3530.73   1215.41 o 
   0   8   4    43376.86    43074.66    351.35 o 
   2   8   4     5101.19     4511.25    505.84 o 
   4   8   4    11416.07    10969.81    308.35 o 
   6   8   4    38643.96    38806.49    551.23 o 
   8   8   4     5696.57     6510.70    315.09 o 
  10   8   4     2321.55     4024.12    748.00 o 
  12   8   4    15054.09    16630.15    226.18 o 
  14   8   4    10244.00     9865.92    656.59 o 
  16   8   4    36957.83    33267.90    550.45 o 
  18   8   4     9456.03     9578.41    623.42 o 
  20   8   4    16023.80    14657.28    903.38 o 
  22   8   4    14189.32    13371.92    427.12 o 
  24   8   4     8978.38     8736.61    170.15 o 
  26   8   4    12028.52    12697.55   1102.59 o 
  28   8   4     4233.12     4145.60    641.58 o 
  30   8   4      640.73      911.51    485.31 o 
  32   8   4     6763.38     7121.12   1130.81 o 
  34   8   4      258.05      308.45    421.79 o 
  36   8   4      917.85      816.69    745.07 o 
   2  10   4     6389.96     6307.42    174.80 o 
   4  10   4    11219.14    10772.81    621.75 o 
   6  10   4    15937.90    17567.80    501.39 o 
   8  10   4    15026.42    13838.65    389.41 o 
  10  10   4     1732.06     2121.67    296.51 o 
  12  10   4    10966.49    11515.33    297.42 o 
  14  10   4    30962.15    27967.67    705.32 o 
  16  10   4     7117.51     6832.73    283.61 o 
  18  10   4    24275.54    26169.02    453.41 o 
  20  10   4     1324.64     1929.21    456.41 o 
  22  10   4     3139.31     4124.02    674.62 o 
  24  10   4      469.12     1654.98    874.44 o 
  26  10   4     5169.24     6542.04    679.23 o 
  28  10   4      201.29      507.89    308.06 o 
  30  10   4     3722.04     3419.71    273.64 o 
  32  10   4     1568.06     1846.41    653.22 o 
  34  10   4      471.14      500.48    343.24 o 
  36  10   4      961.42      927.01    385.25 o 
   0  12   4      999.26     4897.05    743.73 o 
   2  12   4    24083.52    24570.04    988.27 o 
   4  12   4     2279.07     2788.73    348.49 o 
   6  12   4    70306.64    73559.45   2232.57 o 
   8  12   4     1497.14     2067.78    303.42 o 
  10  12   4    27163.58    23864.29    584.12 o 
  12  12   4    15560.72    15298.09    537.38 o 
  14  12   4    11851.97    13452.46    427.01 o 
  16  12   4    16047.91    14808.28    340.33 o 
  18  12   4     6939.59     6399.93    259.93 o 
  20  12   4    21251.67    17775.04   1726.36 o 
  22  12   4     8660.79     7881.49    172.35 o 
  24  12   4     1939.78     1717.67    281.39 o 
  26  12   4     7889.32     7130.51    521.15 o 
  28  12   4     1090.97     1237.87    527.65 o 
  30  12   4      716.49     1037.36    343.15 o 
  32  12   4      749.91     1214.67    537.54 o 
  34  12   4     1807.68     1790.79    231.09 o 
  36  12   4      392.48      409.10    750.31 o 
   2  14   4    53089.72    50666.95    748.47 o 
   4  14   4    38229.15    37892.84    751.03 o 
   6  14   4     2935.97     3029.43    255.19 o 
   8  14   4     7291.12     6880.68    855.14 o 
  10  14   4    23148.95    20409.89   1356.27 o 
  12  14   4     2117.11     2212.03    242.56 o 
  14  14   4    68166.59    66370.71    562.90 o 
  16  14   4     6708.64     5238.98    187.63 o 
  18  14   4    37951.25    35941.79    895.90 o 
  20  14   4    11980.25    12596.86    423.92 o 
  22  14   4     2023.95     2558.84    752.67 o 
  24  14   4     1362.63     1081.61     91.30 o 
  26  14   4     6356.54     6887.64    790.69 o 
  28  14   4      238.81      296.00    361.37 o 
  30  14   4     2872.95     2927.56    663.47 o 
  32  14   4      528.12      683.05    360.19 o 
  34  14   4     3174.88     2781.38    598.25 o 
   0  16   4    16569.92    15073.66    932.05 o 
   2  16   4    80413.30    75301.35   2968.45 o 
   4  16   4      353.90      372.25    139.44 o 
   6  16   4    49139.03    44235.05    243.08 o 
   8  16   4     3215.33     3129.66    233.62 o 
  10  16   4     6515.02     9887.47    901.49 o 
  12  16   4     2233.09     2264.81    113.55 o 
  14  16   4    33748.88    30148.31   1244.41 o 
  16  16   4     2105.26     2493.97    303.54 o 
  18  16   4    12444.37    13079.96    619.62 o 
  20  16   4     3212.12     3596.98    475.54 o 
  22  16   4     5188.41     4861.73    300.63 o 
  24  16   4     1744.92     2109.95    447.53 o 
  26  16   4      464.07     1337.71    434.49 o 
  28  16   4      590.95      811.62    178.57 o 
  30  16   4      482.77      301.26    331.20 o 
  32  16   4      814.62     1169.20    299.74 o 
  34  16   4      429.02      547.24    367.12 o 
   2  18   4    25394.31    24185.86    335.15 o 
   4  18   4     3951.01     4370.48    407.20 o 
   6  18   4     2801.70     3265.74    316.15 o 
   8  18   4      173.78      246.10    223.70 o 
  10  18   4    27027.04    25097.74   1221.08 o 
  12  18   4      306.84      858.69    288.86 o 
  14  18   4    38520.01    34233.85    822.89 o 
  16  18   4     3503.76     3998.68    511.84 o 
  18  18   4    12713.78    15921.55    801.72 o 
  20  18   4     3122.48     2742.27    339.68 o 
  22  18   4     2429.75     2972.74    195.28 o 
  24  18   4      731.80      710.26    862.95 o 
  26  18   4     4597.16     4523.18    345.12 o 
  28  18   4      236.02      446.79    182.98 o 
  30  18   4     2826.62     3248.13    381.33 o 
  32  18   4      116.70       55.93    769.73 o 
   0  20   4     3001.28     3404.81    301.10 o 
   2  20   4    10540.65    11056.22    570.86 o 
   4  20   4      663.55      929.24    263.69 o 
   6  20   4    31443.38    30808.25    353.24 o 
   8  20   4     8668.01     8147.21    290.18 o 
  10  20   4    16256.59    16846.72    759.98 o 
  12  20   4    20451.55    21130.39    961.71 o 
  14  20   4    13184.41    12568.83    980.25 o 
  16  20   4     8221.89     9206.96    708.75 o 
  18  20   4     1295.85     1845.82    290.20 o 
  20  20   4       58.89      967.85    798.18 o 
  22  20   4     6890.62     7575.60    938.51 o 
  24  20   4     1117.05     1227.96    621.10 o 
  26  20   4     1284.64     1328.77    226.46 o 
  28  20   4       46.08      828.87    317.18 o 
  30  20   4      234.58      377.81    340.62 o 
  32  20   4       45.88      216.88    348.38 o 
   2  22   4    35084.05    32767.20    489.57 o 
   4  22   4     4180.50     3831.79    241.26 o 
   6  22   4     1471.25     1703.70    235.51 o 
   8  22   4     1172.67     1554.56    302.19 o 
  10  22   4    14195.94    14156.78   1197.07 o 
  12  22   4     3614.58     3305.42    319.49 o 
  14  22   4    20732.32    19473.96    794.11 o 
  16  22   4     4978.14     5635.76    485.80 o 
  18  22   4    12549.01    12404.54    413.50 o 
  20  22   4      278.52     1207.04    389.10 o 
  22  22   4      572.76      866.80    604.99 o 
  24  22   4      477.54      812.45    246.71 o 
  26  22   4     6264.44     5663.59    369.34 o 
  28  22   4     1153.42     1444.93    460.04 o 
  30  22   4     1326.49     1168.22    453.69 o 
   0  24   4     3628.62     4319.93    446.56 o 
   2  24   4     4377.94     4615.33    344.16 o 
   4  24   4      947.83     1999.12    496.83 o 
   6  24   4     7919.25    10163.28    663.16 o 
   8  24   4     3936.79     4543.13    615.83 o 
  10  24   4     3544.27     3154.48    245.85 o 
  12  24   4     8590.77    11273.43    682.94 o 
  14  24   4    14904.35    15957.41    969.61 o 
  16  24   4     3593.66     3262.20    388.31 o 
  18  24   4      134.70      428.65    282.18 o 
  20  24   4     1280.06     2666.00    999.73 o 
  22  24   4     6222.06     5116.06    187.71 o 
  24  24   4      211.47      308.89    312.60 o 
  26  24   4     1356.30     1244.40     64.32 o 
  28  24   4      337.67      244.42    178.11 o 
  30  24   4      137.15      192.98    266.23 o 
   2  26   4      131.57      355.73    234.13 o 
   4  26   4     2442.65     2954.41    337.40 o 
   6  26   4      520.77      874.10    201.93 o 
   8  26   4    10349.33    10764.19    674.28 o 
  10  26   4     8421.81     9248.26    359.29 o 
  12  26   4    13882.04    13167.62   1169.44 o 
  14  26   4      698.67      673.66    522.63 o 
  16  26   4     6393.92     6678.76    570.45 o 
  18  26   4     1284.23     1974.29    303.12 o 
  20  26   4      579.05     1275.64    307.19 o 
  22  26   4      424.46      507.85    753.87 o 
  24  26   4      840.27     1669.76    641.07 o 
  26  26   4      349.82      304.96    515.62 o 
  28  26   4      397.68      505.56    562.38 o 
   0  28   4     5260.85     6573.67    496.81 o 
   2  28   4      604.11      699.96    459.39 o 
   4  28   4     8286.63     7765.13    495.35 o 
   6  28   4     1572.84     1649.03    206.82 o 
   8  28   4     2909.97     2724.21    300.60 o 
  10  28   4      953.15     1163.41    150.71 o 
  12  28   4     8962.39     8183.77    502.16 o 
  14  28   4     1864.02     3041.47    635.09 o 
  16  28   4     9422.20     9680.91    940.30 o 
  18  28   4     1294.26     1456.45    329.44 o 
  20  28   4     2263.64     3091.81    342.84 o 
  22  28   4     1261.14     1502.62    413.88 o 
  24  28   4      280.73      499.50     92.23 o 
  26  28   4     2464.59     2913.38    427.60 o 
   2  30   4     3975.74     4389.46    359.95 o 
   4  30   4     7317.85     7098.94    557.34 o 
   6  30   4     2553.49     3135.47    305.16 o 
   8  30   4    16754.63    20221.51    668.00 o 
  10  30   4      587.95     1032.26    513.18 o 
  12  30   4     4164.31     4409.82    810.77 o 
  14  30   4     2641.01     2503.94    104.43 o 
  16  30   4     1346.67     1318.17    494.50 o 
  18  30   4       79.72      357.80    315.82 o 
  20  30   4     2282.01     2735.63    263.94 o 
  22  30   4      306.67      293.06    505.66 o 
  24  30   4     2218.27     2007.34    350.44 o 
   0  32   4     2192.92     2094.95   1168.25 o 
   2  32   4      297.33      464.05    265.96 o 
   4  32   4     3522.65     3856.01    479.74 o 
   6  32   4     2471.99     2164.15    280.27 o 
   8  32   4      574.48      594.04    254.72 o 
  10  32   4      233.63      503.15    775.96 o 
  12  32   4     7222.82     6858.74    458.66 o 
  14  32   4      667.04     1172.13    455.26 o 
  16  32   4     2633.73     3563.79    527.43 o 
  18  32   4      203.97      136.00     29.61 o 
  20  32   4      570.66      589.14    423.46 o 
  22  32   4      748.51      791.74     92.09 o 
   2  34   4      189.04      303.92    356.98 o 
   4  34   4     1431.27     2044.31    401.45 o 
   6  34   4      557.92      669.52    369.59 o 
   8  34   4    10416.17     8501.88    740.79 o 
  10  34   4      292.41      317.08    162.71 o 
  12  34   4     2474.40     2691.55    417.82 o 
  14  34   4      810.83     1447.09    449.36 o 
  16  34   4      814.06     2026.84    606.25 o 
  18  34   4      454.10      608.37    179.65 o 
   0  36   4     4919.83     5538.63    878.70 o 
   2  36   4      883.08      761.17    827.94 o 
   4  36   4     2631.58     3070.00    403.98 o 
   6  36   4      853.21      893.59   1160.78 o 
   8  36   4       60.99       27.96    684.43 o 
  10  36   4      521.43      975.08    672.59 o 
  12  36   4     5046.41     4702.38    136.62 o 
  14  36   4       94.29      301.48    494.78 o 
  16  36   4     2540.04     2448.84    427.65 o 
   2  38   4       41.79      854.43    393.82 o 
   4  38   4      190.81      754.56   1525.44 o 
   6  38   4      286.76      467.42    352.63 o 
   8  38   4     4009.38     3231.70    336.49 o 
  10  38   4      303.38      971.00    810.15 o 
   1   1   5    27766.17    24971.87    682.14 o 
   3   1   5    12554.20    11986.13   1110.76 o 
   5   1   5    55775.82    55672.86   1005.87 o 
   7   1   5    66413.92    64025.87    524.01 o 
   9   1   5   100313.38    92840.09   1515.11 o 
  11   1   5    33274.00    31043.05    438.84 o 
  13   1   5    12062.13    11171.64    341.07 o 
  15   1   5    18481.86    21094.56    521.78 o 
  17   1   5     9794.42     9391.84    186.92 o 
  19   1   5    10444.30    10132.97   1036.26 o 
  21   1   5    11321.21    10177.55    291.69 o 
  23   1   5     2484.09     2495.46    250.66 o 
  25   1   5     1475.33     1858.45    362.99 o 
  27   1   5     1646.11     2116.94    218.02 o 
  29   1   5     2293.65     1963.65    189.45 o 
  31   1   5     1699.80     2855.70    986.39 o 
  33   1   5      965.13      813.62    240.25 o 
  35   1   5     3157.97     3846.61    768.41 o 
   1   3   5    22787.90    22228.93    594.56 o 
   3   3   5     7386.49    10170.42    609.19 o 
   5   3   5    19976.89    19263.24    443.70 o 
   7   3   5    47764.89    45552.16    870.11 o 
   9   3   5    37779.63    37145.88    596.15 o 
  11   3   5    27150.54    27636.01    368.76 o 
  13   3   5    16388.41    16704.29    160.46 o 
  15   3   5    31334.28    28814.88   1212.28 o 
  17   3   5     2325.53     2241.30    241.04 o 
  19   3   5     6719.99     6387.59    161.71 o 
  21   3   5      159.80      725.43    647.20 o 
  23   3   5     1600.15     2145.60    256.06 o 
  25   3   5     1586.37     1296.25    372.91 o 
  27   3   5     4166.74     4130.49    250.75 o 
  29   3   5     2836.13     2897.24     91.50 o 
  31   3   5     4016.80     3841.35    123.38 o 
  33   3   5      755.48      693.37    171.05 o 
  35   3   5      431.93      417.34    354.32 o 
   1   5   5     1819.76     5856.19    511.72 o 
   3   5   5    13970.74    15057.29    911.97 o 
   5   5   5    15277.83    15309.34    222.06 o 
   7   5   5     2471.45     2783.18    404.93 o 
   9   5   5     5429.80     4616.57    165.31 o 
  11   5   5    16950.46    16777.10    241.43 o 
  13   5   5    56884.88    53243.54    461.47 o 
  15   5   5    14567.68    14842.53    744.50 o 
  17   5   5     5463.46     6674.51    683.35 o 
  19   5   5     4603.64     4548.48    439.19 o 
  21   5   5     2491.44     3254.92    436.31 o 
  23   5   5     2105.94     2878.04    434.74 o 
  25   5   5    10280.42    11058.35    330.93 o 
  27   5   5     4494.82     4266.20    341.95 o 
  29   5   5     1055.21      979.59    537.57 o 
  31   5   5     2069.70     1635.93    478.54 o 
  33   5   5     3050.68     2628.93    403.02 o 
  35   5   5      329.69      842.60    422.70 o 
   1   7   5     5853.47     5408.24    216.62 o 
   3   7   5    10262.75    11490.65    457.65 o 
   5   7   5    18805.28    17745.54    326.74 o 
   7   7   5    49518.23    48615.73    793.71 o 
   9   7   5     4135.24     4150.05    213.88 o 
  11   7   5     8366.32     6725.43    334.00 o 
  13   7   5    24061.28    21480.06   1044.85 o 
  15   7   5     7475.01     6343.60    241.20 o 
  17   7   5    12176.99    11488.26    239.21 o 
  19   7   5     2104.42     2147.11    249.37 o 
  21   7   5      765.31     1724.39    219.45 o 
  23   7   5     8544.04     7565.15    997.76 o 
  25   7   5     6481.62     7056.91    545.29 o 
  27   7   5     3823.40     4386.87    407.17 o 
  29   7   5     1995.99     2035.53    474.65 o 
  31   7   5       98.84      186.70    354.55 o 
  33   7   5     2580.51     1966.89    223.89 o 
  35   7   5     1281.25     1057.97    612.66 o 
   1   9   5    37911.98    37895.67   1039.78 o 
   3   9   5     8211.79     8369.03    367.67 o 
   5   9   5    15077.52    14808.49    236.01 o 
   7   9   5     4912.17     6834.16    916.42 o 
   9   9   5      785.41     1744.19    453.95 o 
  11   9   5     5812.08     6330.84    299.23 o 
  13   9   5     5372.51     7498.84    713.68 o 
  15   9   5     1465.94     1812.86    247.10 o 
  17   9   5    20480.84    21065.33    790.19 o 
  19   9   5     8023.81     7621.57   1127.54 o 
  21   9   5     2726.65     2940.43    257.35 o 
  23   9   5     1976.45     2719.80    637.10 o 
  25   9   5     2998.70     2874.24    433.86 o 
  27   9   5     3741.16     3251.19    348.74 o 
  29   9   5     3580.53     3806.43    582.35 o 
  31   9   5     3110.63     2473.71    486.65 o 
  33   9   5     3123.78     2705.91    393.41 o 
  35   9   5      989.07     1300.65    521.93 o 
   1  11   5     1259.59     1182.45     89.88 o 
   3  11   5     8899.33     9341.08    473.13 o 
   5  11   5     4573.38     5469.32    525.75 o 
   7  11   5    47746.39    44771.00    474.99 o 
   9  11   5    23294.71    21386.04    422.97 o 
  11  11   5     2565.04     2992.34    385.23 o 
  13  11   5     3478.06     2907.18    117.53 o 
  15  11   5    10733.13    11427.32    565.98 o 
  17  11   5      345.04      710.22    621.89 o 
  19  11   5     6500.41     6619.33    177.85 o 
  21  11   5    17152.66    17772.09   1332.17 o 
  23  11   5    14400.62    12750.03    640.83 o 
  25  11   5     1914.40     2567.69    304.17 o 
  27  11   5     3606.47     3735.24    248.73 o 
  29  11   5      377.43      580.56    149.58 o 
  31  11   5      586.77      570.37    223.25 o 
  33  11   5      152.15      118.95    386.19 o 
  35  11   5        7.58      254.80    217.05 o 
   1  13   5     2238.26     2562.48    438.99 o 
   3  13   5    13150.77    13016.41    218.41 o 
   5  13   5    13762.85    14495.43    401.06 o 
   7  13   5       13.65     1020.22    454.93 o 
   9  13   5     6380.49     7869.91    668.12 o 
  11  13   5    17441.54    15383.17    412.94 o 
  13  13   5    24860.52    23906.65    804.71 o 
  15  13   5     4258.49     5379.25    243.47 o 
  17  13   5    19206.52    17576.81   1385.62 o 
  19  13   5     5117.66     5077.78    742.36 o 
  21  13   5    17456.95    17038.76    837.23 o 
  23  13   5      465.72      577.74    602.44 o 
  25  13   5      682.80     1303.31    425.67 o 
  27  13   5     1851.55     2376.13    664.72 o 
  29  13   5      644.33      990.94    281.21 o 
  31  13   5     1259.80     1550.39    326.72 o 
  33  13   5      560.12      868.54    257.29 o 
   1  15   5    23453.46    21994.30    395.93 o 
   3  15   5    26065.00    25319.83    449.52 o 
   5  15   5    15692.73    14761.83   1360.81 o 
   7  15   5    14965.37    13881.99    639.92 o 
   9  15   5     5739.14     5717.45    241.44 o 
  11  15   5     8868.30     9052.23    156.26 o 
  13  15   5    12463.27    11762.51   1332.77 o 
  15  15   5    13731.67    17079.21    577.17 o 
  17  15   5     6835.52     9269.64    615.16 o 
  19  15   5     1082.64     1711.84    478.87 o 
  21  15   5     5311.23     6255.84    586.96 o 
  23  15   5     3438.86     4713.02    416.60 o 
  25  15   5       94.16      843.74    336.48 o 
  27  15   5     3417.09     3647.15    173.66 o 
  29  15   5     1734.75     2785.41    484.99 o 
  31  15   5     1009.19      995.65    218.88 o 
  33  15   5     1727.62     2055.03    410.08 o 
   1  17   5    38891.40    41279.12    540.71 o 
   3  17   5    28710.67    29093.44    703.04 o 
   5  17   5    11006.01    10884.66    645.69 o 
   7  17   5    19720.24    19859.63    591.29 o 
   9  17   5     6165.42     6402.12    148.33 o 
  11  17   5    12159.64    12268.98    377.52 o 
  13  17   5    12965.51    14012.33    478.86 o 
  15  17   5    22793.04    21298.18    789.21 o 
  17  17   5     3707.72     3323.58    178.67 o 
  19  17   5      514.91      352.44    115.44 o 
  21  17   5     3700.25     4434.21    360.44 o 
  23  17   5      704.77      825.57    587.10 o 
  25  17   5     7937.05     6721.34    411.33 o 
  27  17   5     2050.87     1858.49    201.45 o 
  29  17   5     2730.04     2673.10    399.55 o 
  31  17   5      927.47      762.27    235.19 o 
   1  19   5     5170.20     5130.03    344.73 o 
   3  19   5     7970.80     8322.41    343.93 o 
   5  19   5    23587.87    23066.37    547.84 o 
   7  19   5    18719.26    18234.21    811.33 o 
   9  19   5     1249.44     2535.08    829.99 o 
  11  19   5     1325.54     1253.65    426.95 o 
  13  19   5    21538.98    20040.05    448.11 o 
  15  19   5     8351.17     8952.53    378.39 o 
  17  19   5       94.51      313.15    283.96 o 
  19  19   5     6097.44     5621.05    379.72 o 
  21  19   5     6834.58     7431.34    284.55 o 
  23  19   5     1530.81     2100.46    199.79 o 
  25  19   5      769.53      682.43    234.95 o 
  27  19   5      185.89      875.45    378.01 o 
  29  19   5     1248.16     1158.57    462.91 o 
  31  19   5      248.20      132.97    338.50 o 
   1  21   5      511.85      725.89    322.45 o 
   3  21   5     2884.11     4261.56    561.46 o 
   5  21   5     2957.92     3995.07    333.92 o 
   7  21   5     5152.50     7316.91    526.74 o 
   9  21   5     1590.18     2079.84    283.46 o 
  11  21   5      137.01      422.02    234.45 o 
  13  21   5     9780.80     9021.95    219.17 o 
  15  21   5     2946.81     2916.94    348.81 o 
  17  21   5     7117.04     6412.06    305.38 o 
  19  21   5    22500.82    24081.27    677.08 o 
  21  21   5     5013.15     3999.32    386.69 o 
  23  21   5     1755.05     1951.42    523.68 o 
  25  21   5      316.66      431.68    125.66 o 
  27  21   5     1914.49     1976.82    349.83 o 
  29  21   5      595.15      601.22    120.35 o 
   1  23   5     4537.12     4046.56    247.35 o 
   3  23   5     3059.82     3560.38    333.07 o 
   5  23   5     2914.58     3035.05    359.44 o 
   7  23   5     2484.31     2677.76    620.91 o 
   9  23   5     2109.31     2186.04     23.24 o 
  11  23   5     2078.63     2217.73    343.49 o 
  13  23   5     3712.39     4132.64    391.29 o 
  15  23   5      924.25     1201.25    418.15 o 
  17  23   5     8744.26     8141.36    506.57 o 
  19  23   5     3449.45     3296.94    273.52 o 
  21  23   5     1770.61     1979.82    369.03 o 
  23  23   5     1057.17     1125.57    205.31 o 
  25  23   5       31.48      113.73    240.68 o 
  27  23   5     1489.93     1047.59    207.55 o 
  29  23   5       98.78      203.56    426.53 o 
   1  25   5      595.65      612.26     37.18 o 
   3  25   5     5925.53     5308.76    360.44 o 
   5  25   5     1795.14     1785.77    476.04 o 
   7  25   5    10653.49     9589.28    141.92 o 
   9  25   5     2649.24     2363.17    244.14 o 
  11  25   5    13056.62    11707.47    193.06 o 
  13  25   5     1975.36     2876.18    402.03 o 
  15  25   5     3142.32     2806.62    146.25 o 
  17  25   5      904.33     1509.61    245.29 o 
  19  25   5     2050.19     1744.28    192.05 o 
  21  25   5     2616.92     1990.28    405.65 o 
  23  25   5     3513.98     3674.24    158.30 o 
  25  25   5     1031.99      811.44    498.72 o 
  27  25   5     2340.28     2275.00    239.55 o 
   1  27   5    12480.89    12422.08    397.32 o 
   3  27   5     6487.85     5961.07    173.35 o 
   5  27   5      985.35     1124.29    263.30 o 
   7  27   5      542.48      573.91    128.61 o 
   9  27   5     3711.77     3647.95    136.18 o 
  11  27   5      718.04      710.08     64.38 o 
  13  27   5     3402.74     3679.24    463.40 o 
  15  27   5     8249.24     7830.31     97.75 o 
  17  27   5     6179.62     5968.82    383.08 o 
  19  27   5      834.55     1298.85    525.14 o 
  21  27   5     2000.77     2021.52    221.83 o 
  23  27   5       86.82      125.64    376.76 o 
  25  27   5      504.82      882.03    197.99 o 
   1  29   5      194.64      223.73    101.99 o 
   3  29   5     7995.93     6832.21    208.42 o 
   5  29   5     1523.88     1729.82    315.70 o 
   7  29   5     2027.07     2079.41    288.88 o 
   9  29   5     1449.93     1743.90    431.33 o 
  11  29   5     1561.81     1796.37    248.74 o 
  13  29   5     1824.02     1516.63    283.72 o 
  15  29   5     1437.41     2052.45    443.05 o 
  17  29   5      868.57     1179.75    138.36 o 
  19  29   5     1162.36     1305.70    305.81 o 
  21  29   5     1208.57     2002.59    401.72 o 
  23  29   5     4191.26     4533.66    654.12 o 
   1  31   5     1640.71     2033.12    294.23 o 
   3  31   5     2758.44     2515.14    265.67 o 
   5  31   5     2226.95     2753.05    721.06 o 
   7  31   5      310.19      315.00    291.56 o 
   9  31   5     1216.00     1333.08    682.76 o 
  11  31   5     2763.42     3852.18    724.72 o 
  13  31   5      187.26      429.79    707.35 o 
  15  31   5      476.74      889.86    403.65 o 
  17  31   5     1701.34     1727.01    310.30 o 
  19  31   5      356.61      637.80    258.27 o 
  21  31   5      168.09      836.18    650.90 o 
   1  33   5     2133.55     2070.29    141.66 o 
   3  33   5     2353.52     1787.08    188.61 o 
   5  33   5      319.76      979.90    387.88 o 
   7  33   5     3939.43     3681.52    252.62 o 
   9  33   5    10084.11     9312.12    291.91 o 
  11  33   5      431.29      645.40    242.65 o 
  13  33   5      304.17      553.80    175.06 o 
  15  33   5     2056.77     2089.24     57.55 o 
  17  33   5      636.09      924.23    298.01 o 
  19  33   5     1428.93     1973.58    363.63 o 
   1  35   5     1400.47     2487.06    433.70 o 
   3  35   5     1006.11     1078.22    443.31 o 
   5  35   5     1615.74     1791.60    597.63 o 
   7  35   5      824.85      933.17    515.92 o 
   9  35   5     1207.68     1187.95    767.20 o 
  11  35   5     2545.97     2449.69    275.65 o 
  13  35   5     1938.01     2322.78    270.59 o 
  15  35   5      218.42      312.92    263.03 o 
   1  37   5      444.56      392.58    209.91 o 
   3  37   5      735.38      983.13    275.94 o 
   5  37   5       12.92      256.27    458.17 o 
   7  37   5      380.85     1332.17    301.03 o 
   9  37   5      837.87     1003.68    226.03 o 
   2   0   6    59521.10    56092.39    905.59 o 
   6   0   6    35311.13    34356.38   1457.50 o 
  10   0   6    69048.69    70728.20   1233.64 o 
  14   0   6    33701.76    35639.64    652.08 o 
  18   0   6     3855.15     3439.98    185.16 o 
  22   0   6     9538.28     9444.85    337.81 o 
  26   0   6     1443.10     3148.73    977.56 o 
  30   0   6     3224.20     2946.42    548.97 o 
  34   0   6      449.05     2255.75   2022.72 o 
   0   2   6     6667.87     8442.18   1319.37 o 
   2   2   6     6250.43     5905.69    296.09 o 
   4   2   6    17806.59    17801.46    877.10 o 
   6   2   6    14846.04    16692.59    519.09 o 
   8   2   6      515.80     1589.52    505.33 o 
  10   2   6    30843.41    28985.18    636.69 o 
  12   2   6     7990.14     7660.16    197.22 o 
  14   2   6     1621.07     1361.57    237.69 o 
  16   2   6    10106.30    10022.05    467.88 o 
  18   2   6     6496.32     6081.85    244.22 o 
  20   2   6      511.53      845.52    296.37 o 
  22   2   6     5077.72     4630.46   1170.27 o 
  24   2   6     1196.68     1378.03    439.10 o 
  26   2   6     4567.12     6618.54    718.21 o 
  28   2   6     4554.94     4327.46    423.01 o 
  30   2   6     1532.13     1367.57    170.19 o 
  32   2   6      411.87      759.47    515.89 o 
  34   2   6       10.28      537.98    729.38 o 
   2   4   6   102267.59    98541.52    553.46 o 
   4   4   6    11122.22    10576.90    118.18 o 
   6   4   6     9385.96    10863.78    575.85 o 
   8   4   6     2188.46     2558.46    255.79 o 
  10   4   6     8295.52     8423.83     98.76 o 
  12   4   6      633.24      501.95    570.26 o 
  14   4   6    26847.46    26564.37    408.94 o 
  16   4   6     4590.22     5597.94    367.98 o 
  18   4   6    26564.21    23751.25    773.16 o 
  20   4   6      567.63     1317.92    406.77 o 
  22   4   6     3925.93     3498.17    333.72 o 
  24   4   6      395.68      624.47    177.16 o 
  26   4   6    12662.63    10633.54    338.52 o 
  28   4   6      267.73      960.03    976.51 o 
  30   4   6     3490.87     4087.35    692.26 o 
  32   4   6       25.78      156.54    767.08 o 
  34   4   6     1386.42     1232.80   1023.17 o 
   0   6   6    51556.32    50088.89    687.18 o 
   2   6   6     4755.47     5010.61    224.59 o 
   4   6   6     6803.38     8046.13    821.43 o 
   6   6   6    12809.97    12437.90    470.64 o 
   8   6   6    11684.52    11836.69    238.45 o 
  10   6   6     6598.22     6602.29   1026.41 o 
  12   6   6      893.07     1294.67    218.93 o 
  14   6   6    22996.49    24516.19    427.36 o 
  16   6   6     2837.29     3603.74    420.32 o 
  18   6   6     5469.12     5986.49    447.46 o 
  20   6   6    13239.89    12495.46    139.92 o 
  22   6   6    19967.97    18121.02   1396.67 o 
  24   6   6      733.71      742.26    163.80 o 
  26   6   6     9044.48     7676.24    586.73 o 
  28   6   6     1178.36      871.93     51.91 o 
  30   6   6      563.80      335.57    161.29 o 
  32   6   6      161.46      515.81    261.01 o 
  34   6   6      449.45      587.28    154.73 o 
   2   8   6    22350.18    22076.44    979.07 o 
   4   8   6     2755.73     3579.88    344.32 o 
   6   8   6     3573.93     4093.62    676.38 o 
   8   8   6      576.50      488.28    341.49 o 
  10   8   6     1700.18     1998.56    290.35 o 
  12   8   6     3084.96     3694.75   1056.60 o 
  14   8   6    13660.15    13324.66    228.60 o 
  16   8   6     5161.13     5116.55    313.35 o 
  18   8   6     1316.61     1252.47    186.57 o 
  20   8   6     5530.60     6918.39    577.71 o 
  22   8   6      493.28      891.49    247.30 o 
  24   8   6     4257.52     4021.83    299.54 o 
  26   8   6      664.09     1430.88    885.81 o 
  28   8   6     1044.91     1512.56    351.84 o 
  30   8   6      864.52      854.56    301.57 o 
  32   8   6      579.80      710.64    323.70 o 
  34   8   6      703.03      931.84    748.11 o 
   0  10   6    67074.98    62274.88    440.68 o 
   2  10   6     4517.20     5803.82    435.94 o 
   4  10   6    11120.78    13707.39    627.34 o 
   6  10   6     2217.42     2560.22    485.59 o 
   8  10   6      341.98      714.02    131.17 o 
  10  10   6     8619.55     8577.39    346.31 o 
  12  10   6     4740.27     5336.75    365.81 o 
  14  10   6     3546.33     4168.63    325.59 o 
  16  10   6     3792.02     4413.82    329.41 o 
  18  10   6      409.26      845.87    543.25 o 
  20  10   6    29724.52    31089.08   1009.24 o 
  22  10   6     3620.33     5353.87    547.48 o 
  24  10   6      730.77      902.48    213.91 o 
  26  10   6     7036.67     6835.75    291.82 o 
  28  10   6     4820.06     4728.05    440.88 o 
  30  10   6      979.64      764.35     18.59 o 
  32  10   6     1955.50     1948.17    186.33 o 
   2  12   6     3594.55     3634.70    146.85 o 
   4  12   6    12981.50    12079.88    203.31 o 
   6  12   6     7636.12     7386.85    450.48 o 
   8  12   6    17459.70    16722.98    452.25 o 
  10  12   6     2567.78     2061.11    170.23 o 
  12  12   6    17341.56    18380.34    537.01 o 
  14  12   6     9756.68     9037.27    410.53 o 
  16  12   6      250.29      589.61    497.66 o 
  18  12   6     6290.78     6286.96    252.86 o 
  20  12   6    36529.76    33997.84    611.18 o 
  22  12   6     2686.22     2810.21    373.85 o 
  24  12   6     7314.62     6739.81   1034.98 o 
  26  12   6     1246.84     1173.49    598.09 o 
  28  12   6     2391.84     2006.61    265.90 o 
  30  12   6      392.70      154.22    357.21 o 
  32  12   6        6.17      135.66    598.27 o 
   0  14   6   117109.70   117346.15   2196.02 o 
   2  14   6    16582.55    17329.10    878.54 o 
   4  14   6    19266.43    18326.09   1761.24 o 
   6  14   6     5993.64     5469.65    245.44 o 
   8  14   6     2873.77     2912.38     81.58 o 
  10  14   6     4238.55     4246.53    306.74 o 
  12  14   6     6761.08     5817.53    169.72 o 
  14  14   6    17209.29    16564.73    276.30 o 
  16  14   6     7320.04     8070.97    347.12 o 
  18  14   6    12773.10    10924.03   1507.46 o 
  20  14   6     3561.21     3350.67    391.60 o 
  22  14   6     2533.95     2807.52    198.36 o 
  24  14   6      574.48      913.62    317.38 o 
  26  14   6     2834.88     2692.31    525.35 o 
  28  14   6     1168.11     2063.17    260.72 o 
  30  14   6      838.23      829.60    111.19 o 
  32  14   6      850.68      700.69    170.19 o 
   2  16   6     1301.63     1467.81    298.46 o 
   4  16   6    22205.19    20885.05    357.75 o 
   6  16   6    14595.38    16191.17    273.75 o 
   8  16   6    25639.47    23511.08    339.24 o 
  10  16   6     1612.44     1837.04    255.25 o 
  12  16   6    14899.24    16578.67    657.90 o 
  14  16   6     7919.99     6934.54    427.44 o 
  16  16   6    19155.18    19752.00    745.36 o 
  18  16   6     4702.51     4660.72    215.97 o 
  20  16   6    21444.88    21778.18    883.97 o 
  22  16   6      662.22      736.95    833.78 o 
  24  16   6     5984.91     6375.50    456.23 o 
  26  16   6      236.70      213.57    193.50 o 
  28  16   6      615.92      488.70    322.42 o 
  30  16   6       46.69      522.41    270.83 o 
   0  18   6    11259.16     9924.58   2060.35 o 
   2  18   6     2432.31     2237.25     29.55 o 
   4  18   6    34960.16    29580.27    614.83 o 
   6  18   6     2460.83     3313.40    523.89 o 
   8  18   6      975.62     1558.30    242.17 o 
  10  18   6     1780.47     1694.25    177.48 o 
  12  18   6     5603.10     5899.93    578.91 o 
  14  18   6      377.97      988.74    421.97 o 
  16  18   6     3996.63     5004.68    635.11 o 
  18  18   6     2753.52     2780.96    185.93 o 
  20  18   6     3774.61     3696.58    364.26 o 
  22  18   6     6099.76     6569.88    733.77 o 
  24  18   6      644.59      595.57    482.82 o 
  26  18   6      508.77     1518.96    834.97 o 
  28  18   6     1110.75      814.20    258.24 o 
  30  18   6      148.75      195.38    289.81 o 
   2  20   6     8618.51     7827.10    207.87 o 
   4  20   6     3617.90     4109.74    571.45 o 
   6  20   6     3679.90     3130.15    629.12 o 
   8  20   6    39609.83    35633.14   1192.85 o 
  10  20   6      310.42      494.71    666.88 o 
  12  20   6     3921.28     3982.51    739.78 o 
  14  20   6     2881.75     2569.78    197.17 o 
  16  20   6    15866.16    15745.93    184.12 o 
  18  20   6     1738.89     1664.15    326.28 o 
  20  20   6    10779.89    10267.70   1252.23 o 
  22  20   6      953.15     1778.09    534.01 o 
  24  20   6     3905.09     3157.29    299.54 o 
  26  20   6      293.71      496.18    354.39 o 
  28  20   6     1198.29      963.81    155.48 o 
   0  22   6    23894.87    21979.00    822.94 o 
   2  22   6      388.35      303.62    113.59 o 
   4  22   6     7673.77     8129.28   1072.56 o 
   6  22   6     5216.04     5047.14    444.51 o 
   8  22   6     4039.04     4074.04    261.25 o 
  10  22   6     4342.27     4210.87    252.84 o 
  12  22   6     3140.68     3507.09    300.50 o 
  14  22   6     4301.04     3786.49    347.04 o 
  16  22   6     3991.95     2988.16    297.61 o 
  18  22   6     3563.37     3873.88    369.34 o 
  20  22   6     5079.24     4318.61    477.50 o 
  22  22   6      589.25      473.68    325.14 o 
  24  22   6       67.05      453.15    214.92 o 
  26  22   6      697.18     1019.88    512.29 o 
  28  22   6     2449.60     2242.04    188.73 o 
   2  24   6     3833.48     4098.18    205.43 o 
   4  24   6     2577.37     3058.10    283.98 o 
   6  24   6     3783.91     3653.59    365.04 o 
   8  24   6     2139.94     2144.41    186.00 o 
  10  24   6     1815.64     2425.64    411.64 o 
  12  24   6      643.10      871.42    382.11 o 
  14  24   6     3421.67     3613.04    329.28 o 
  16  24   6      221.64      497.68    664.89 o 
  18  24   6     3258.37     3274.20    445.87 o 
  20  24   6     3524.97     3110.23    356.07 o 
  22  24   6     3694.46     4662.12    570.60 o 
  24  24   6     1307.13     1068.72     96.15 o 
  26  24   6      320.09      380.40    309.86 o 
   0  26   6     2597.13     4301.88   1312.01 o 
   2  26   6     6100.48     5666.42     29.77 o 
   4  26   6     5252.99     5400.31    170.62 o 
   6  26   6      805.29     1508.49    664.38 o 
   8  26   6      528.93      835.49    367.83 o 
  10  26   6      125.87      255.19    160.65 o 
  12  26   6      689.34      749.79    355.99 o 
  14  26   6     2889.78     3214.86    771.17 o 
  16  26   6     4994.14     4307.49     99.42 o 
  18  26   6     2738.73     2924.10    572.52 o 
  20  26   6     3901.16     4205.50    505.50 o 
  22  26   6      833.58      871.04    282.77 o 
  24  26   6      623.88      993.43    262.04 o 
   2  28   6     6590.28     7018.46    590.32 o 
   4  28   6      106.12      551.99    296.51 o 
   6  28   6     3459.59     3228.07    142.94 o 
   8  28   6      425.35      595.53    128.01 o 
  10  28   6     2165.53     2189.43    347.79 o 
  12  28   6     1160.00      994.64   1129.86 o 
  14  28   6     2966.85     3256.21    731.80 o 
  16  28   6      594.79      587.07    419.82 o 
  18  28   6     2121.48     2029.51    355.79 o 
  20  28   6       20.71      114.25    456.75 o 
  22  28   6      429.25      419.31    299.20 o 
   0  30   6      445.38      591.77    531.31 o 
   2  30   6       46.11      102.41    353.73 o 
   4  30   6      184.34      242.15    291.31 o 
   6  30   6     3565.69     4135.02    663.88 o 
   8  30   6      923.70     2334.36    645.19 o 
  10  30   6     4400.91     5331.15    770.42 o 
  12  30   6     2883.81     3173.04    353.17 o 
  14  30   6      391.15     1205.87    472.78 o 
  16  30   6      485.47     1612.00    852.77 o 
  18  30   6     1477.86     1857.70    470.22 o 
  20  30   6      187.71      675.28    495.83 o 
   2  32   6     7502.19     6901.52    504.00 o 
   4  32   6     1802.02     1718.82    114.83 o 
   6  32   6     2950.86     3315.05    423.05 o 
   8  32   6     2747.94     2636.20    519.16 o 
  10  32   6     1943.96     2301.33    629.87 o 
  12  32   6      149.37      327.97    724.81 o 
  14  32   6     5122.61     4659.22    132.94 o 
  16  32   6      107.33      145.72    247.66 o 
   0  34   6     1271.07     1048.65    145.12 o 
   2  34   6      559.13      611.22    536.92 o 
   4  34   6     1732.24     1850.47    376.59 o 
   6  34   6     1937.75     1778.30    328.28 o 
   8  34   6      881.03     1530.11    699.57 o 
  10  34   6     3486.06     3152.52    450.00 o 
  12  34   6      668.46      976.72    279.17 o 
   2  36   6     1080.06     1033.55    494.13 o 
   4  36   6      330.97      450.24    328.83 o 
   6  36   6      517.40      554.81    503.13 o 
   8  36   6      602.44      703.95    209.27 o 
   1   1   7    26061.03    28267.82    550.40 o 
   3   1   7    25705.45    25399.83    434.15 o 
   5   1   7    16893.39    18300.65    538.73 o 
   7   1   7    11083.43    12430.13    753.30 o 
   9   1   7    20114.41    19981.81    679.29 o 
  11   1   7      733.56     1070.38    190.03 o 
  13   1   7     4633.04     5923.74    485.16 o 
  15   1   7    17037.82    15584.89    437.40 o 
  17   1   7     3550.28     3060.80    274.28 o 
  19   1   7     5701.24     5081.61    414.23 o 
  21   1   7    10381.67    10331.58    560.15 o 
  23   1   7     6754.94     5840.53    332.55 o 
  25   1   7     1048.64     1374.25    279.24 o 
  27   1   7      981.46      801.81    281.86 o 
  29   1   7      721.10     1419.60    383.34 o 
  31   1   7      232.33      209.73    101.94 o 
  33   1   7     1124.60     1227.89    295.60 o 
   1   3   7     4499.50     5006.79    381.75 o 
   3   3   7    18056.02    19139.37    474.92 o 
   5   3   7    22791.32    24023.41    502.86 o 
   7   3   7     4003.37     3676.69    307.33 o 
   9   3   7     4256.70     5031.04    218.64 o 
  11   3   7     7591.94     7811.03    244.33 o 
  13   3   7    13799.95    13425.65    359.60 o 
  15   3   7    11861.32    11989.95    641.97 o 
  17   3   7     2770.43     2516.75    260.71 o 
  19   3   7     2899.96     3037.30    275.80 o 
  21   3   7     3884.55     4772.71    313.97 o 
  23   3   7     4049.52     2986.65    211.11 o 
  25   3   7     1237.23     1938.78    424.10 o 
  27   3   7      465.87      698.76    780.90 o 
  29   3   7     1370.71     1765.95    199.20 o 
  31   3   7     1284.47     1576.18    421.53 o 
  33   3   7      189.04       74.57    450.16 o 
   1   5   7    36878.45    33155.36   1017.55 o 
   3   5   7      219.79      620.69    268.26 o 
   5   5   7    15736.71    18210.30    555.81 o 
   7   5   7     5408.15     4592.67    115.74 o 
   9   5   7     4398.22     4283.78    182.64 o 
  11   5   7     5943.05     6120.21    214.54 o 
  13   5   7     6810.37     6732.79    468.23 o 
  15   5   7     9515.79     8832.26    303.14 o 
  17   5   7     8404.11     8658.66    474.99 o 
  19   5   7      770.22     1843.81    395.50 o 
  21   5   7      460.51      969.96    207.39 o 
  23   5   7     1652.05     1839.96    290.01 o 
  25   5   7     3990.39     4003.12    296.92 o 
  27   5   7     1329.45     1608.76    122.19 o 
  29   5   7     1560.56     1807.51    345.34 o 
  31   5   7     2213.34     2306.20    216.85 o 
   1   7   7     1650.51     1753.97    148.92 o 
   3   7   7     8676.91     9581.13    424.00 o 
   5   7   7     9331.78    10809.02    718.24 o 
   7   7   7    13688.94    16507.38    603.95 o 
   9   7   7     1254.75     1171.85    219.24 o 
  11   7   7     2266.56     2033.19     50.62 o 
  13   7   7     1573.82     2219.09    198.39 o 
  15   7   7      915.57     1080.61    357.63 o 
  17   7   7     5099.78     4961.29    230.66 o 
  19   7   7     7691.00     7005.57    425.36 o 
  21   7   7     6501.44     6069.07    321.47 o 
  23   7   7     7000.90     6929.62    432.70 o 
  25   7   7    13437.92    11858.15    156.35 o 
  27   7   7     9262.67     8556.50    321.78 o 
  29   7   7     1188.42     1779.72    601.15 o 
  31   7   7      706.47      685.99    152.03 o 
   1   9   7     6324.35     6678.76    915.34 o 
   3   9   7     9499.68     8688.61    781.27 o 
   5   9   7     2791.43     4468.97    596.16 o 
   7   9   7     1690.14     1497.33    324.05 o 
   9   9   7     1061.07     1752.73    262.52 o 
  11   9   7     2692.76     2832.80    121.11 o 
  13   9   7    14264.93    15309.77    294.38 o 
  15   9   7     2821.95     2383.43    150.56 o 
  17   9   7     4149.44     3368.75    284.84 o 
  19   9   7     7825.88     7424.95    124.56 o 
  21   9   7    12642.74    12660.67    274.48 o 
  23   9   7      505.54      893.22    191.72 o 
  25   9   7      316.43      217.91     99.16 o 
  27   9   7     2271.37     2719.18    897.40 o 
  29   9   7     1853.75     2057.32    377.61 o 
  31   9   7      221.45      260.41     47.26 o 
   1  11   7     3204.67     2630.52     53.63 o 
   3  11   7     2842.99     3019.70    333.82 o 
   5  11   7     4833.76     4813.61    639.95 o 
   7  11   7    25285.33    23987.76    389.60 o 
   9  11   7     3026.94     2844.56     91.54 o 
  11  11   7      629.14     1319.60    332.19 o 
  13  11   7     6342.47     6797.36    151.42 o 
  15  11   7      743.26      883.92    405.46 o 
  17  11   7     1214.92     1426.44    280.99 o 
  19  11   7     2162.33     2596.97    363.91 o 
  21  11   7     4170.60     4094.09    355.66 o 
  23  11   7     8428.37     8861.81    606.08 o 
  25  11   7     3913.83     3467.89    332.66 o 
  27  11   7     2008.45     1527.98     75.87 o 
  29  11   7        2.52      540.99    236.79 o 
  31  11   7      319.39      242.35    649.75 o 
   1  13   7    16674.27    16580.42    394.82 o 
   3  13   7     4965.32     4139.51    352.84 o 
   5  13   7    31978.18    30664.38    916.86 o 
   7  13   7    17689.76    17083.56    479.75 o 
   9  13   7     5768.05     5950.32    275.53 o 
  11  13   7     2436.30     2719.07    408.12 o 
  13  13   7     1159.09     1466.48    237.78 o 
  15  13   7     4746.48     4975.06    267.54 o 
  17  13   7     4660.93     5189.76    169.85 o 
  19  13   7     1149.99     1445.57    535.87 o 
  21  13   7     3434.83     3591.46    572.19 o 
  23  13   7     4704.12     5546.80    467.11 o 
  25  13   7     2348.58     2651.63    308.51 o 
  27  13   7      601.35     1276.34    444.25 o 
  29  13   7     1590.25     1785.27    359.54 o 
   1  15   7     1238.34     1007.25    341.51 o 
   3  15   7     5569.03     4614.49    331.48 o 
   5  15   7    11565.89    11345.78    325.78 o 
   7  15   7     9168.66     9323.94   1121.96 o 
   9  15   7     6973.32     7637.01    501.71 o 
  11  15   7     8985.21    11402.30    984.10 o 
  13  15   7     5474.90     5475.06    351.02 o 
  15  15   7    15023.86    13768.44   1254.14 o 
  17  15   7     3276.43     2889.38    163.97 o 
  19  15   7     1865.56     2650.31    907.70 o 
  21  15   7     1688.83     2380.74    410.49 o 
  23  15   7     2245.95     2698.39    781.70 o 
  25  15   7     2720.02     2308.26    403.41 o 
  27  15   7     1988.82     2474.46    347.92 o 
  29  15   7      212.08      191.09    229.53 o 
   1  17   7    12105.18    11214.62    611.26 o 
   3  17   7     4810.06     5010.43    424.98 o 
   5  17   7     4556.66     4721.46    402.90 o 
   7  17   7     2412.84     3121.04    305.48 o 
   9  17   7    15914.59    15683.53    195.61 o 
  11  17   7     1859.75     2782.89    734.23 o 
  13  17   7    10008.96     9117.36   1347.99 o 
  15  17   7    16236.56    16289.52    526.25 o 
  17  17   7     1858.39     1831.58    150.12 o 
  19  17   7     3186.24     4643.79    511.24 o 
  21  17   7      736.09      830.96    193.26 o 
  23  17   7      455.37      713.11    217.65 o 
  25  17   7     3358.15     2844.50    437.48 o 
  27  17   7      444.76      986.98    371.56 o 
  29  17   7      400.04      703.45    106.23 o 
   1  19   7    19048.48    20968.26    731.94 o 
   3  19   7     2077.25     2485.65    249.90 o 
   5  19   7     4969.12     4864.70    209.78 o 
   7  19   7    11311.40    10302.82    739.10 o 
   9  19   7     2979.49     3425.99    615.44 o 
  11  19   7      178.59      322.88    203.54 o 
  13  19   7      850.52      899.89    140.71 o 
  15  19   7     4937.20     4350.44    550.27 o 
  17  19   7     1113.99     1420.69    279.42 o 
  19  19   7     6378.70     6446.65    446.40 o 
  21  19   7     2438.89     2109.40    208.68 o 
  23  19   7      482.06      310.04    612.78 o 
  25  19   7      207.53      359.41    317.97 o 
  27  19   7      187.83      206.62    835.66 o 
   1  21   7     4677.76     4805.60    143.33 o 
   3  21   7     1385.31     1573.55    204.26 o 
   5  21   7     4293.64     3866.37    703.79 o 
   7  21   7     6468.16     6264.09    337.84 o 
   9  21   7     1992.35     1932.90    254.85 o 
  11  21   7     2905.24     3513.01    352.63 o 
  13  21   7      284.40      387.35    446.89 o 
  15  21   7      475.70      969.05    201.90 o 
  17  21   7     2414.20     2443.63    299.61 o 
  19  21   7     2043.83     2345.10    284.38 o 
  21  21   7      479.09      134.87    178.72 o 
  23  21   7     3132.43     2972.75    528.67 o 
  25  21   7     2663.48     3034.09    337.27 o 
   1  23   7     2830.72     2969.11    459.94 o 
   3  23   7     5931.58     5243.79    309.41 o 
   5  23   7     1646.28     1914.29    621.62 o 
   7  23   7     1857.30     1790.17    131.38 o 
   9  23   7      953.73      896.93     32.83 o 
  11  23   7      742.90      806.37     23.28 o 
  13  23   7     4979.42     4712.07    250.36 o 
  15  23   7     1614.76     1810.94    225.10 o 
  17  23   7      651.05      676.21    194.57 o 
  19  23   7     3477.16     3159.65    740.43 o 
  21  23   7      214.71      335.31    477.01 o 
  23  23   7      388.74      467.87    242.42 o 
  25  23   7     1026.01     1492.35    558.84 o 
   1  25   7      225.80      410.28    247.34 o 
   3  25   7     1817.17     2419.18    300.14 o 
   5  25   7     2294.30     1971.24    208.31 o 
   7  25   7      961.90     1050.55    257.84 o 
   9  25   7     1666.22     2094.78    767.40 o 
  11  25   7      627.53      480.59     46.09 o 
  13  25   7      659.46      568.40    364.26 o 
  15  25   7      804.64     1523.29    581.46 o 
  17  25   7      510.71      383.87     60.73 o 
  19  25   7     1735.25     1738.90    516.29 o 
  21  25   7     1716.87     1478.88    154.30 o 
  23  25   7     1019.50     1304.70    169.52 o 
   1  27   7     7617.76     7007.69    321.91 o 
   3  27   7     3593.87     2968.27    391.24 o 
   5  27   7      418.31      424.83    131.51 o 
   7  27   7      614.69     1462.56    540.29 o 
   9  27   7      484.70      380.95    119.55 o 
  11  27   7      640.60     1204.37    268.18 o 
  13  27   7      611.40      665.65    267.74 o 
  15  27   7     1214.68     1337.58    367.30 o 
  17  27   7      766.38     1016.70    439.86 o 
  19  27   7      449.44      650.06    328.28 o 
  21  27   7     2046.68     2828.18   1237.64 o 
   1  29   7      450.06      776.21    436.91 o 
   3  29   7     2465.88     2317.92    144.71 o 
   5  29   7     2969.54     3895.94    751.69 o 
   7  29   7     1301.09     1022.16    138.13 o 
   9  29   7     1941.29     1927.31    307.83 o 
  11  29   7     1895.14     2242.72    246.61 o 
  13  29   7      185.25      435.58    658.14 o 
  15  29   7      438.83      736.30    398.24 o 
  17  29   7      114.14      512.05    126.24 o 
   1  31   7      783.96     1459.42    471.58 o 
   3  31   7     1364.64     1525.67    449.00 o 
   5  31   7     2416.19     2312.00    447.95 o 
   7  31   7      103.97      162.89    177.55 o 
   9  31   7      541.01      882.39    463.79 o 
  11  31   7      418.67     1363.57    822.64 o 
  13  31   7      447.59      859.43    355.60 o 
  15  31   7      648.81      851.32    258.99 o 
   1  33   7      290.29      530.89    405.27 o 
   3  33   7      529.12     1288.30    364.75 o 
   5  33   7     3435.12     3465.89    471.26 o 
   7  33   7     1326.62     1788.99    351.35 o 
   9  33   7     1030.81      980.64    276.60 o 
  11  33   7     1652.86     1624.53    353.17 o 
   0   0   8    42813.46    44644.37   1593.94 o 
   4   0   8    37592.36    33976.57   1683.94 o 
   8   0   8     9858.25    10693.80    534.50 o 
  12   0   8    19726.90    19405.45    970.90 o 
  16   0   8    12001.74    10644.27    407.18 o 
  20   0   8     3834.76     3930.94    253.28 o 
  24   0   8     1465.80     1889.38    238.84 o 
  28   0   8     1917.76     2667.17    587.24 o 
   2   2   8     4178.88     3539.15    147.38 o 
   4   2   8    17429.69    19046.36    423.83 o 
   6   2   8      852.70      810.93    101.63 o 
   8   2   8     9395.26     9506.65    320.60 o 
  10   2   8     6394.62     6534.76    469.75 o 
  12   2   8    11695.23    12296.37    677.10 o 
  14   2   8     9576.53     9578.80    280.72 o 
  16   2   8     5450.32     5148.61    545.81 o 
  18   2   8     1672.10     1765.87    151.41 o 
  20   2   8    14968.66    14869.47   1022.75 o 
  22   2   8     1009.92      748.86    803.55 o 
  24   2   8     5993.32     6452.50    578.98 o 
  26   2   8       52.95       90.60    383.85 o 
  28   2   8      727.86     1086.14    539.81 o 
  30   2   8      206.28     1076.00    842.32 o 
   0   4   8    53917.02    53318.18   1282.70 o 
   2   4   8     5061.02     4442.86    342.81 o 
   4   4   8    13560.91    15069.73    516.29 o 
   6   4   8      591.64     1913.30    491.29 o 
   8   4   8      476.68      494.89    128.07 o 
  10   4   8     1281.39     2304.34    523.61 o 
  12   4   8      240.94     1597.52    552.30 o 
  14   4   8      507.31      827.99    157.10 o 
  16   4   8     5182.97     5144.96    309.99 o 
  18   4   8     1953.80     2090.93    275.80 o 
  20   4   8    12748.85    11607.18   1254.80 o 
  22   4   8      808.12      662.72     97.61 o 
  24   4   8     4350.30     4663.07    632.67 o 
  26   4   8      937.85     1109.43    359.15 o 
  28   4   8     2134.98     2433.16   1079.47 o 
  30   4   8      145.62      526.58    136.20 o 
   2   6   8    13145.27    13172.80    397.14 o 
   4   6   8     5783.71     6146.34    634.08 o 
   6   6   8      393.86      354.67    440.42 o 
   8   6   8    12351.60    13132.84    244.08 o 
  10   6   8     7390.82     7613.99    396.27 o 
  12   6   8     1648.33     1912.28    610.94 o 
  14   6   8     1783.62     1832.66     76.83 o 
  16   6   8     3422.81     3847.69    591.33 o 
  18   6   8     1794.27     1407.55    365.90 o 
  20   6   8     7903.29     7499.83    234.11 o 
  22   6   8      817.63     1454.84    409.46 o 
  24   6   8     1796.60     2440.02    515.04 o 
  26   6   8     1131.84     1540.60    570.11 o 
  28   6   8     1196.29     1287.35    387.19 o 
  30   6   8       15.40       80.43    402.04 o 
   0   8   8    23040.69    26081.52   1032.16 o 
   2   8   8     3088.05     3455.90    265.74 o 
   4   8   8     1854.70     2727.56    533.17 o 
   6   8   8     3598.93     3511.44    548.50 o 
   8   8   8     1597.38     2124.18    160.56 o 
  10   8   8     1340.30     1193.08    273.40 o 
  12   8   8     4437.03     4538.79    408.38 o 
  14   8   8     1548.90     2415.98    451.71 o 
  16   8   8     7984.66     7145.61    152.70 o 
  18   8   8     3505.33     3976.84    390.65 o 
  20   8   8     5060.61     4811.33    273.97 o 
  22   8   8     3941.22     4158.50    450.46 o 
  24   8   8       84.21      296.17    218.34 o 
  26   8   8     2354.53     2564.07    306.81 o 
  28   8   8      861.25     1753.60    415.27 o 
   2  10   8     7309.42     8408.98    322.71 o 
   4  10   8     5635.64     5203.98    286.29 o 
   6  10   8     8784.16     7456.92    383.90 o 
   8  10   8     4105.78     4031.55    140.68 o 
  10  10   8     4177.68     3801.85    422.09 o 
  12  10   8     3751.95     3518.13    146.00 o 
  14  10   8     2304.47     1959.19    190.91 o 
  16  10   8     4047.15     5151.47    461.44 o 
  18  10   8     7393.83     6811.99    380.60 o 
  20  10   8      148.20      378.62     93.96 o 
  22  10   8     1342.68     1394.05    226.20 o 
  24  10   8      289.49      621.48    254.66 o 
  26  10   8     2598.59     2226.44    259.40 o 
  28  10   8     1779.07     2092.53    300.03 o 
   0  12   8     3887.59     4092.01    731.14 o 
   2  12   8    11236.01    11649.46    395.00 o 
   4  12   8     3814.95     3693.14    124.93 o 
   6  12   8     3630.67     3453.79    426.17 o 
   8  12   8     1305.59     1150.75    357.86 o 
  10  12   8     2537.72     2893.79    450.83 o 
  12  12   8      652.23      941.58    194.56 o 
  14  12   8     8732.07     8788.15    356.79 o 
  16  12   8     2217.83     2752.19    272.56 o 
  18  12   8     5126.43     5338.67    268.37 o 
  20  12   8      978.13     1674.65    516.95 o 
  22  12   8     1437.68     1357.47     42.65 o 
  24  12   8      452.43      483.34    533.92 o 
  26  12   8     4290.14     3817.20    210.21 o 
  28  12   8      617.50      798.84    144.60 o 
   2  14   8    13147.56    13532.82    395.76 o 
   4  14   8      850.17      931.61     35.70 o 
   6  14   8     4725.42     5863.25    549.73 o 
   8  14   8    13513.79    14786.31    487.09 o 
  10  14   8     4902.07     5300.25    238.83 o 
  12  14   8     1560.73     1899.21    352.56 o 
  14  14   8    19269.25    20122.79    643.92 o 
  16  14   8      406.04      466.07      9.27 o 
  18  14   8     5964.58     5498.92    348.34 o 
  20  14   8     1121.63     1581.50    320.89 o 
  22  14   8        5.18       95.82    385.63 o 
  24  14   8      762.22      504.14    212.12 o 
  26  14   8      738.85      820.62    402.24 o 
   0  16   8      668.58     1720.83    630.30 o 
   2  16   8     2223.96     1903.76    242.07 o 
   4  16   8     4807.25     5869.32    378.84 o 
   6  16   8    15110.09    14473.28   1355.55 o 
   8  16   8        9.31      278.54    369.91 o 
  10  16   8    17120.00    14929.10    643.53 o 
  12  16   8    10283.90    10356.07    462.77 o 
  14  16   8     2141.99     2360.91    296.62 o 
  16  16   8      893.68     1719.05    469.80 o 
  18  16   8     2136.26     1989.21    326.07 o 
  20  16   8      241.98      181.03    666.41 o 
  22  16   8     3128.93     2992.32    375.63 o 
  24  16   8      871.20     1067.02    195.25 o 
  26  16   8     1210.78     1080.77    166.90 o 
   2  18   8     4686.12     4840.83    245.01 o 
   4  18   8     2012.03     2173.28    431.05 o 
   6  18   8    16206.44    14341.17     69.43 o 
   8  18   8     6580.86     6947.34    324.73 o 
  10  18   8    12282.36    11148.75    322.37 o 
  12  18   8      791.68      842.00     66.96 o 
  14  18   8     8148.72    10430.52    746.17 o 
  16  18   8     1149.27     1822.10    742.26 o 
  18  18   8     1382.14     1086.05    484.32 o 
  20  18   8       74.23      245.82    582.45 o 
  22  18   8      632.31      717.73     12.11 o 
  24  18   8     2481.70     2155.15    288.50 o 
   0  20   8      110.39      177.92    309.45 o 
   2  20   8      180.20      987.05    683.95 o 
   4  20   8     1269.59     1488.47    235.09 o 
   6  20   8     8520.93     8292.37    457.10 o 
   8  20   8      609.76      611.53    295.58 o 
  10  20   8    14754.73    12909.57    812.48 o 
  12  20   8     1212.06     1547.62    182.26 o 
  14  20   8      144.31      998.88    606.67 o 
  16  20   8       63.48      471.70    428.11 o 
  18  20   8      698.40     1014.23    205.85 o 
  20  20   8       52.09      271.56    567.57 o 
  22  20   8      613.22      550.81    376.72 o 
  24  20   8      434.44      774.39    559.00 o 
   2  22   8     1236.41     1236.01     71.16 o 
   4  22   8     1232.74     1449.15    258.20 o 
   6  22   8     4430.25     4864.00    707.92 o 
   8  22   8     2145.99     2134.58    234.90 o 
  10  22   8      546.95      654.94     64.91 o 
  12  22   8     1017.55     1133.97    439.87 o 
  14  22   8     5991.76     6057.21    317.46 o 
  16  22   8      349.43      275.14    141.27 o 
  18  22   8      774.17     1146.52    532.75 o 
  20  22   8      141.27      320.60    589.31 o 
  22  22   8      696.88     1128.05    419.74 o 
   0  24   8     3649.95     3219.32    210.65 o 
   2  24   8      283.58      878.78    223.28 o 
   4  24   8      477.34      626.07    204.61 o 
   6  24   8     3920.13     3670.01    524.41 o 
   8  24   8      295.81      654.97    147.69 o 
  10  24   8     2386.41     3366.18    765.05 o 
  12  24   8     1389.72     1580.76    644.33 o 
  14  24   8      460.15      722.13    346.23 o 
  16  24   8        9.98      670.26    507.84 o 
  18  24   8      202.14      166.20    158.30 o 
  20  24   8     2079.84     2693.76    694.67 o 
   2  26   8     1193.34     1361.92    137.76 o 
   4  26   8     1717.14     2872.35    670.14 o 
   6  26   8     1080.54     1303.91    689.22 o 
   8  26   8     2738.24     3118.39    622.76 o 
  10  26   8       27.59       81.96    169.23 o 
  12  26   8     2709.76     2674.39    226.43 o 
  14  26   8      358.98      315.63    305.24 o 
  16  26   8      154.69      697.77    855.65 o 
  18  26   8      675.25      515.48     68.94 o 
   0  28   8     1606.70     1818.03    145.12 o 
   2  28   8     2323.28     2258.16    207.19 o 
   4  28   8     1067.46      958.65    212.22 o 
   6  28   8     1394.03     1874.37    368.57 o 
   8  28   8      218.24      806.42    530.84 o 
  10  28   8      915.28     1068.76    469.60 o 
  12  28   8      535.63      473.83    138.70 o 
  14  28   8      162.01      352.29    532.85 o 
   2  30   8     1626.29     1644.70     96.01 o 
   4  30   8     2785.07     2467.05    344.28 o 
   6  30   8      525.12      472.22    515.93 o 
   8  30   8     4802.67     3761.92    429.94 o 
  10  30   8      254.45     1162.24   1009.93 o 
   0  32   8     3039.23     2677.66   1404.13 o 
   2  32   8      332.20      347.00    275.66 o 
   4  32   8     2551.89     3190.16    288.20 o 
   1   1   9     6684.16     6321.67    257.12 o 
   3   1   9     3579.94     4313.62    743.29 o 
   5   1   9     2008.95     2243.48    409.98 o 
   7   1   9     4189.84     4383.65    264.76 o 
   9   1   9     3999.33     4119.94    369.99 o 
  11   1   9     1495.92     1870.84    218.91 o 
  13   1   9     2924.28     3571.59    450.17 o 
  15   1   9     3228.34     3831.59    558.05 o 
  17   1   9     1848.12     1434.02    225.32 o 
  19   1   9     1289.96     1319.67    479.04 o 
  21   1   9      176.42       46.61    440.43 o 
  23   1   9      368.68      880.41    611.52 o 
  25   1   9      536.70      589.22     40.93 o 
  27   1   9       36.37      333.12   1067.24 o 
   1   3   9     5270.20     4922.76    382.45 o 
   3   3   9     3956.42     4207.31    556.36 o 
   5   3   9     3129.61     2583.83    284.48 o 
   7   3   9    19460.19    18886.83    441.63 o 
   9   3   9     8000.66     8085.22    568.83 o 
  11   3   9     4633.45     4450.02    326.21 o 
  13   3   9     2084.10     2359.68    430.64 o 
  15   3   9     4231.42     4011.67    318.77 o 
  17   3   9      757.02     1000.88    310.87 o 
  19   3   9     1050.56     1082.72    106.29 o 
  21   3   9     3008.29     3180.33    285.99 o 
  23   3   9     1663.78     1711.10     98.70 o 
  25   3   9      238.86      642.12    167.20 o 
  27   3   9      335.90      462.35    605.77 o 
   1   5   9    11930.66    13472.35    401.39 o 
   3   5   9     1561.06     1734.76    397.71 o 
   5   5   9     1276.24     2078.88    786.45 o 
   7   5   9      486.28      960.54    480.26 o 
   9   5   9     5579.09     5334.00    313.89 o 
  11   5   9     1694.10     1595.24    527.24 o 
  13   5   9     6443.82     6385.00    540.55 o 
  15   5   9     4182.37     4354.99    337.13 o 
  17   5   9     6681.44     6313.66    496.40 o 
  19   5   9     1264.86     1519.19    636.53 o 
  21   5   9     1443.69     1561.41    144.86 o 
  23   5   9     2049.40     1802.36    118.68 o 
  25   5   9      326.54      680.28    617.22 o 
  27   5   9     1144.88      898.56    336.72 o 
   1   7   9      591.41      661.91    218.66 o 
   3   7   9     1613.47     1548.62    431.45 o 
   5   7   9      700.33      713.53    183.06 o 
   7   7   9     7577.85     7374.35   1120.65 o 
   9   7   9     2019.44     2174.09    180.64 o 
  11   7   9     8240.03     7992.97    346.01 o 
  13   7   9      144.74      194.34    108.59 o 
  15   7   9      168.99      522.55    368.86 o 
  17   7   9     1548.15     2400.39    784.37 o 
  19   7   9     1626.73     1983.86     99.05 o 
  21   7   9     2998.24     2556.10    195.92 o 
  23   7   9     1011.89     1447.84    615.03 o 
  25   7   9     1595.20     1896.22    219.58 o 
  27   7   9     1443.46     1279.19    273.79 o 
   1   9   9    12871.19    12545.07    474.86 o 
   3   9   9     1264.59     1079.98     93.79 o 
   5   9   9     1039.97     1363.92    216.17 o 
   7   9   9     1304.88     1475.30    245.24 o 
   9   9   9     5929.79     6334.37    408.36 o 
  11   9   9      392.26      695.54    582.07 o 
  13   9   9     1326.91     1909.59    302.89 o 
  15   9   9     2294.91     3604.35    542.67 o 
  17   9   9     1132.72     1032.82    491.75 o 
  19   9   9      509.62      923.25    383.99 o 
  21   9   9     1813.49     1554.79    427.01 o 
  23   9   9     1549.83     2066.89    428.32 o 
  25   9   9       91.89      102.98    133.99 o 
   1  11   9     1167.08     1374.68     57.21 o 
   3  11   9     2073.09     1664.00     98.49 o 
   5  11   9     1186.51     1150.54    276.52 o 
   7  11   9     6949.73     6259.33    308.46 o 
   9  11   9     1877.83     1771.51    303.48 o 
  11  11   9     7713.28     7230.43    255.36 o 
  13  11   9     3895.03     3738.63    241.65 o 
  15  11   9     2428.10     3087.18    589.58 o 
  17  11   9      545.36      742.27    379.99 o 
  19  11   9      454.12      414.73    571.31 o 
  21  11   9      878.35     1161.55    498.47 o 
  23  11   9      287.85      515.94    278.37 o 
  25  11   9      951.52     1417.31    348.46 o 
   1  13   9     3679.97     4719.75    549.06 o 
   3  13   9     3566.25     3486.99    288.55 o 
   5  13   9     1115.10     1825.20    793.87 o 
   7  13   9      979.26     1745.67    711.72 o 
   9  13   9     7703.98     7767.88    342.37 o 
  11  13   9     2663.17     3306.78    602.03 o 
  13  13   9     7477.75     8079.22    603.93 o 
  15  13   9     4029.46     4098.80    687.59 o 
  17  13   9      803.35      885.43    291.78 o 
  19  13   9     1213.97     2078.53    504.67 o 
  21  13   9     1228.27     1456.38    219.78 o 
  23  13   9      687.96      745.23    196.32 o 
  25  13   9      537.09      558.95    348.44 o 
   1  15   9      849.10     1313.56    284.63 o 
   3  15   9     2575.35     2728.13    476.35 o 
   5  15   9     1776.04     2354.19    417.78 o 
   7  15   9     1858.90     2030.57    285.29 o 
   9  15   9    12061.38    12919.80    647.62 o 
  11  15   9     5798.70     5944.53    412.71 o 
  13  15   9     2031.44     2821.11    678.55 o 
  15  15   9      561.30      400.82    993.10 o 
  17  15   9      622.75      514.46    163.77 o 
  19  15   9      619.15      582.21     50.81 o 
  21  15   9       13.42      200.13    716.25 o 
  23  15   9      492.63      703.40    693.15 o 
   1  17   9     2225.28     2981.50    533.90 o 
   3  17   9       77.60      658.64    323.92 o 
   5  17   9     1407.92     1593.26    582.42 o 
   7  17   9     8674.70     8581.97    317.45 o 
   9  17   9     6315.47     5271.95    429.95 o 
  11  17   9      514.13      439.58     60.04 o 
  13  17   9     2744.03     2562.55    224.38 o 
  15  17   9      745.29      630.73    143.24 o 
  17  17   9      654.77     1233.32    550.33 o 
  19  17   9      505.54      663.00    663.48 o 
  21  17   9      169.04      259.55    163.67 o 
   1  19   9     1361.47     1692.48    170.21 o 
   3  19   9     1986.41     2760.63    353.93 o 
   5  19   9     1319.37     1862.35    402.56 o 
   7  19   9     5803.54     5762.30    222.02 o 
   9  19   9      345.12      450.07    409.60 o 
  11  19   9     4174.20     4510.35    365.74 o 
  13  19   9     3867.48     3618.01    207.73 o 
  15  19   9     1669.31     1487.40    254.67 o 
  17  19   9     4478.09     4760.12    504.27 o 
  19  19   9       80.46      303.28    450.04 o 
  21  19   9     1109.38     1583.37    324.20 o 
   1  21   9      442.64      406.41     56.91 o 
   3  21   9     4593.97     4386.29    370.23 o 
   5  21   9     3757.74     3275.49    191.71 o 
   7  21   9     1524.33     2405.03    403.89 o 
   9  21   9     2492.37     2376.62    201.90 o 
  11  21   9     3804.84     4297.80    519.32 o 
  13  21   9     1571.15     1110.68    658.91 o 
  15  21   9      588.36      802.30    197.11 o 
  17  21   9     1285.06     1634.64    503.02 o 
  19  21   9      942.18      861.78    183.09 o 
   1  23   9      638.90      714.63    191.94 o 
   3  23   9      584.99      820.15    291.13 o 
   5  23   9     2353.52     2436.80    603.76 o 
   7  23   9      134.44      255.12    176.98 o 
   9  23   9        4.10      351.84    695.21 o 
  11  23   9      599.85      716.70    184.41 o 
  13  23   9      362.43      658.89    528.33 o 
  15  23   9      769.46      798.39    412.53 o 
  17  23   9      547.60      789.33    611.57 o 
   1  25   9      152.52      314.36    485.83 o 
   3  25   9      571.19      679.22    212.14 o 
   5  25   9     1293.85     1499.58    486.50 o 
   7  25   9     2954.92     2740.54    173.83 o 
   9  25   9     1765.66     1964.36    405.93 o 
  11  25   9      211.25      155.06    151.39 o 
  13  25   9      494.69      649.19    225.71 o 
   1  27   9     1112.14     1646.47    576.40 o 
   3  27   9      275.00      820.33    803.37 o 
   5  27   9      220.59      373.14    319.87 o 
   7  27   9      173.42      427.24    350.33 o 
   9  27   9      675.22      906.72    600.60 o 
  11  27   9       75.94      107.72    170.50 o 
   1  29   9      262.01     1000.20    480.33 o 
   3  29   9     1152.39     1155.97    189.21 o 
   2   0  10     4293.18     5029.19    992.81 o 
   6   0  10     1386.09     1578.17    596.56 o 
  10   0  10     3536.38     4317.18   1361.05 o 
  14   0  10    12983.33    11664.95   1386.03 o 
  18   0  10     3615.77     2941.79    498.69 o 
  22   0  10       51.15       37.29    545.72 o 
   0   2  10      948.63     1416.39    889.12 o 
   2   2  10    20712.35    21188.27    580.05 o 
   4   2  10     2388.85     3223.66    810.30 o 
   6   2  10    21611.86    21326.87    718.29 o 
   8   2  10      104.19      276.07    209.15 o 
  10   2  10     7402.57     6738.66    419.28 o 
  12   2  10      759.69     1340.33   1114.16 o 
  14   2  10     1998.72     2058.23    355.70 o 
  16   2  10      737.11      813.04    114.53 o 
  18   2  10     2195.03     2449.26    342.07 o 
  20   2  10      824.71     1419.53    901.25 o 
  22   2  10      982.29      883.49    212.76 o 
  24   2  10      331.00      462.17    221.72 o 
   2   4  10      303.52      518.38    312.87 o 
   4   4  10     5847.27     5976.46    565.44 o 
   6   4  10      559.32     1323.89    448.28 o 
   8   4  10      644.24      841.94    247.30 o 
  10   4  10     2199.76     2050.12    215.96 o 
  12   4  10      406.56      540.67    166.40 o 
  14   4  10     3253.92     3191.64    272.45 o 
  16   4  10       10.07       13.98    133.62 o 
  18   4  10     6395.73     6435.61    444.20 o 
  20   4  10      651.47      809.20    342.18 o 
  22   4  10      166.96     1332.98    922.58 o 
   0   6  10     1059.91     2129.66   1393.55 o 
   2   6  10      466.71     1140.39    674.38 o 
   4   6  10     2056.63     2620.86    595.69 o 
   6   6  10     8043.26     6456.84    259.51 o 
   8   6  10      283.73      324.38    569.04 o 
  10   6  10     1077.48     1482.99    438.77 o 
  12   6  10      895.83     1445.19    542.19 o 
  14   6  10     1634.20     1399.34    270.38 o 
  16   6  10      121.48      114.04    543.75 o 
  18   6  10     1499.41     1321.92    116.00 o 
  20   6  10      869.73      877.27    635.67 o 
  22   6  10     2673.48     2794.26    569.59 o 
   2   8  10      670.34      582.58    634.31 o 
   4   8  10     3900.02     3711.63    602.56 o 
   6   8  10     1128.43     1065.88    318.03 o 
   8   8  10     5126.21     5116.75    118.82 o 
  10   8  10      324.77      741.03    424.01 o 
  12   8  10     2223.58     2974.54    716.07 o 
  14   8  10      635.10      711.48    487.05 o 
  16   8  10      613.77      841.35    247.37 o 
  18   8  10     1892.85     1600.35    267.20 o 
  20   8  10      588.87      691.53    306.85 o 
  22   8  10      804.49      699.10    404.95 o 
   0  10  10     3792.58     3607.34   1269.14 o 
   2  10  10     4993.11     4373.59    619.59 o 
   4  10  10      931.85      971.41    266.32 o 
   6  10  10      774.30     1548.84    275.59 o 
   8  10  10      297.05      320.84    128.51 o 
  10  10  10     1374.78     2004.94    373.42 o 
  12  10  10     3369.56     3866.45    584.17 o 
  14  10  10      975.93      759.76     55.48 o 
  16  10  10     4188.56     4933.54    272.67 o 
  18  10  10      306.21      532.38    125.96 o 
  20  10  10     2174.20     1948.58    236.78 o 
  22  10  10      118.27      494.69    495.53 o 
   2  12  10     1380.56     1346.32    403.21 o 
   4  12  10     5706.95     5257.67    301.42 o 
   6  12  10     1316.65     1816.42    577.32 o 
   8  12  10      662.43     1020.99    294.52 o 
  10  12  10       63.40      259.46    739.41 o 
  12  12  10     5858.93     6659.62    430.43 o 
  14  12  10     1118.14     2030.97   1002.45 o 
  16  12  10      168.43      242.26    395.92 o 
  18  12  10      929.20      813.29    387.78 o 
  20  12  10      963.74      814.59     59.02 o 
   0  14  10     5714.26     5548.83    670.13 o 
   2  14  10      274.30      608.25    353.66 o 
   4  14  10     3442.24     3279.57    270.77 o 
   6  14  10     1684.59     2018.29    605.30 o 
   8  14  10      478.10      874.22    242.82 o 
  10  14  10     2401.01     2623.06    659.82 o 
  12  14  10     9310.55    10051.01    466.49 o 
  14  14  10      349.25      435.91    757.44 o 
  16  14  10     3559.56     4045.97    645.19 o 
  18  14  10      181.21      180.59    173.98 o 
  20  14  10     1129.76     1287.99    145.58 o 
   2  16  10      210.51      758.03    370.69 o 
   4  16  10     1134.16     1202.97    464.10 o 
   6  16  10      308.10      917.12    286.02 o 
   8  16  10    12236.07    11216.69    347.67 o 
  10  16  10     2264.09     2592.62    462.71 o 
  12  16  10      583.50      533.78    388.27 o 
  14  16  10       54.10      266.81    127.82 o 
  16  16  10       36.12       32.62    614.90 o 
  18  16  10       13.00      224.64    385.52 o 
   0  18  10     6596.94     7440.46   1689.67 o 
   2  18  10      662.55      944.04    700.15 o 
   4  18  10     6959.22     6677.07    283.71 o 
   6  18  10      500.93      434.97    350.49 o 
   8  18  10      830.27      784.30    182.01 o 
  10  18  10      951.10     1229.76    107.73 o 
  12  18  10     4727.05     4203.99    309.91 o 
  14  18  10      138.29      641.03    232.62 o 
  16  18  10     4058.95     4170.11    483.94 o 
   2  20  10     2088.95     1887.68    237.96 o 
   4  20  10     1583.21     1833.69    176.84 o 
   6  20  10       95.42      219.32     69.17 o 
   8  20  10      262.51      631.63    640.31 o 
  10  20  10      719.10     1236.65    288.19 o 
  12  20  10     2287.51     2417.42    323.90 o 
  14  20  10      664.62      745.70    110.01 o 
   0  22  10     3115.63     2478.39    244.56 o 
   2  22  10     1079.52     1142.20    237.00 o 
   4  22  10       56.04      293.73    116.73 o 
   6  22  10      526.03      445.41    168.16 o 
   8  22  10       96.64       83.89    272.95 o 
  10  22  10       60.42      419.42    257.61 o 
  12  22  10     1708.23     1753.11    662.09 o 
   2  24  10     2426.42     2405.08    125.43 o 
   4  24  10        4.41      172.67    146.28 o 
   6  24  10      588.14      652.59    180.40 o 
   8  24  10      807.54     1209.11    358.14 o 
   1   1  11     2486.48     2898.23    540.47 o 
   3   1  11      378.56      806.42    915.51 o 
   5   1  11      915.18     1088.01    211.83 o 
   7   1  11     2406.51     2803.73   1026.74 o 
   9   1  11     2515.68     3071.92    433.47 o 
  11   1  11     2818.35     3021.05    744.40 o 
  13   1  11     2208.30     2398.46    207.24 o 
  15   1  11      385.12      638.19    173.73 o 
  17   1  11      187.31      212.90    550.78 o 
  19   1  11      341.44      293.62    284.85 o 
   1   3  11      285.99     1345.92    771.06 o 
   3   3  11      593.74      995.76    657.30 o 
   5   3  11      697.63      608.29    181.65 o 
   7   3  11     3909.42     3726.76    515.50 o 
   9   3  11     4236.94     3998.16    390.37 o 
  11   3  11      206.44      181.43     64.58 o 
  13   3  11      466.61      502.47    467.45 o 
  15   3  11     1187.52     1776.95   1116.77 o 
  17   3  11     1256.94     1624.40   1049.36 o 
  19   3  11      333.89      891.43    263.50 o 
   1   5  11     3481.99     3611.76    355.26 o 
   3   5  11      452.64      636.12    289.79 o 
   5   5  11     1767.34     1365.52     86.86 o 
   7   5  11      988.91     1005.44    229.64 o 
   9   5  11      657.96      621.19     86.35 o 
  11   5  11       12.25       90.24    169.03 o 
  13   5  11     3437.81     3374.96    614.41 o 
  15   5  11     1807.41     2566.48   1011.01 o 
  17   5  11     1282.91     1082.66    192.57 o 
   1   7  11      710.14      618.80    417.82 o 
   3   7  11      541.32      962.63    210.41 o 
   5   7  11     1353.27     1166.00    237.03 o 
   7   7  11     6591.88     6261.95    376.78 o 
   9   7  11     3095.93     2978.16     32.58 o 
  11   7  11     1715.13     1472.99    528.96 o 
  13   7  11     1170.21     1264.25    850.16 o 
  15   7  11      594.62      782.99    241.88 o 
  17   7  11      113.37      263.68    616.21 o 
   1   9  11      394.29      350.22    272.58 o 
   3   9  11      685.84     1109.77    804.08 o 
   5   9  11      168.68      367.55    482.29 o 
   7   9  11     1810.63     1935.39    146.15 o 
   9   9  11       46.75      331.31    754.90 o 
  11   9  11     1117.54     1571.64    767.36 o 
  13   9  11     1150.74     1276.96   1005.90 o 
  15   9  11     1333.11     1365.17    486.75 o 
  17   9  11      894.71      726.16    672.24 o 
   1  11  11      335.62      495.92    667.44 o 
   3  11  11     2060.62     2165.73    441.09 o 
   5  11  11      309.81      987.62    472.28 o 
   7  11  11     3117.48     2897.16    243.00 o 
   9  11  11      544.84      893.66    660.95 o 
  11  11  11     1527.18     1447.43    306.08 o 
  13  11  11      871.14     1002.29    240.16 o 
  15  11  11      268.51      748.20    626.80 o 
   1  13  11     1740.90     1698.17     55.95 o 
   3  13  11     2439.84     2650.94    149.06 o 
   5  13  11      248.12      602.96    410.51 o 
   7  13  11     1477.62     1427.41    134.60 o 
   9  13  11     3713.56     4056.38    302.05 o 
  11  13  11     1925.17     2197.80    618.34 o 
  13  13  11      665.74      590.85     57.85 o 
   1  15  11     1222.93     1400.70    197.14 o 
   3  15  11      462.24      540.57    586.22 o 
   5  15  11     1389.23     1672.02    640.44 o 
   7  15  11     3175.43     3203.46    798.78 o 
   9  15  11      882.64     1566.38    430.62 o 
  11  15  11      293.63      363.72    283.16 o 
  13  15  11     2907.78     3675.36    513.07 o 
   1  17  11      790.40     1269.13    815.82 o 
   3  17  11     1628.39     1475.08    352.41 o 
   5  17  11     2737.22     3115.31    384.89 o 
   7  17  11      718.95      879.75    350.64 o 
   9  17  11      123.81      495.40    707.38 o 
   1  19  11     2505.45     2508.12    192.38 o 
   3  19  11     2574.43     2067.04    237.80 o 
   5  19  11      756.28     1368.69    814.19 o 
   7  19  11      464.15      580.01    358.13 o 
   0   0  12    12360.19    11469.86    596.56 o 
   4   0  12     2688.26     2229.08    292.89 o 
   8   0  12     1623.25     1775.71    852.04 o 
  12   0  12     5974.82     5736.02    762.70 o 
   2   2  12     1300.15     1393.15    329.39 o 
   4   2  12      808.00      629.94    397.46 o 
   6   2  12      306.07      526.27    484.93 o 
   8   2  12     1604.95     1507.17    257.14 o 
  10   2  12       42.03       17.13    257.21 o 
   0   4  12     6008.49     6155.32   1093.85 o 
   2   4  12        5.57      106.03    644.54 o 
   4   4  12     4751.24     4650.00    258.03 o 
   6   4  12      131.92       46.61    677.65 o 
   8   4  12       45.43      154.08     64.39 o 
  10   4  12      620.53      935.96    373.01 o 
   2   6  12      661.96      539.72    278.50 o 
   4   6  12      216.62      946.54    496.89 o 
   6   6  12      917.78     1049.47    613.53 o 
   8   6  12     1385.53     1223.94    121.76 o 
  10   6  12      668.77      796.97    470.94 o 
   0   8  12      967.05      932.13   1549.19 o 
   2   8  12     1112.82      927.20     64.97 o 
   4   8  12      175.79      419.98    656.33 o 
   6   8  12      261.06      203.89     88.21 o 
   8   8  12       65.31      700.29    405.25 o 
   2  10  12     1981.47     1886.76    828.40 o 
   4  10  12      380.42      265.66     46.32 o 
   6  10  12      531.04     1276.62    716.23 o 
   0  12  12     1760.61     1500.82    109.53 o 
   2  12  12     2975.74     2991.54    421.27 o 
                                                 
